# Supplementary material for: Relationship between lipid metabolism, coagulation and other blood indices and etiology and staging of non-traumatic femoral head necrosis: a multivariate logistic regression-based analysis
Source: J Orthop Surg Res. 2024 Apr 20;19:251. doi: 10.1186/s13018-024-04715-x (PMC11031896; doi:10.1186/s13018-024-04715-x)
Supplement: Supplementary file 1 — Supplementary Material 1 [file 13018_2024_4715_MOESM1_ESM.xlsx]

## Sheet: Sheet1
	类别		分期		性别	年龄	BMI	低密度脂蛋白LDL	非高密度脂蛋白N-HDL	三酰甘油TG	载脂蛋白B ApoB g/mL	载脂蛋白A1 ApoA1 g/mL	尿酸UA	载脂蛋白E ApoE mg/dl	碱性磷酸酶ALP U/L	骨特异性碱性磷酸酶b-ALP U/L	活化部分凝血活酶时间APTT	凝血酶原时间PT	D-二聚体D-Dimer	血小板计数PLT
1	酒精性	3	Ⅳ	1	男	58	23.6	2.86	3.8	1.27	1.14	0.98	423.5	0.652	62.3	52	28.6	12.3	0.46	230					10
1	酒精性	2	Ⅲ	1	男	60	18.94	2.71	3.37	1.03	0.83	1.12	329.8	0.213	80.4	80	30.8	10.1	0.42	311
2	激素性	2	Ⅲ	2	女	71	20.54	2.38	2.93	0.46	0.87	0.94	275	1.94	79.6	72	24.92	13	0.44	200
2	激素性	3	Ⅳ	2	女	53	22.67	2.39	3.27	0.61	0.93	1.01	282	0.303	79.3	63	27.15	13	0.36	255
3	特发性	2	Ⅲ	2	女	62	21.45	2.51	3.06	0.92	1.03	0.99	252	0.29	105.7	65	30.7	12.3	0.34	313
2	激素性	2	Ⅲ	1	男	43	31.42	4.16	4.71	2.37	1.54	1.53	366.6	0.597	103.4	75	25.13	12.82	0.43	213
2	激素性	2	Ⅲ	1	男	57	21.3	2.54	3.13	0.64	0.92	0.96	341.2	0.256	105.84	61	25.1	13.5	0.28	275
3	特发性	1	Ⅱ	2	女	60	23.83	4.02	4.25	2.23	1.27	1.9	311.9	0.522	57.3	60	26.23	11.5	0.36	225
3	特发性	3	Ⅳ	1	男	53	22.3	2.55	3.37	0.71	0.95	1.28	267.9	0.356	57.5	64	27.1	12.5	0.48	244
1	酒精性	3	Ⅳ	1	男	59	22.79	2.7	2.67	1.15	1.12	0.97	457	0.34	56.2	55	24.83	11.12	0.29	226
1	酒精性	3	Ⅳ	1	男	68	29.78	4.22	5.24	2.72	1.63	1.43	332.9	0.683	81.3	31	23.9	12.9	0.18	184
3	特发性	3	Ⅳ	1	男	54	25.24	3.12	3.96	1.39	1.2	1.47	350.4	0.437	43.7	62	25.51	12.54	0.54	202
2	激素性	1	Ⅱ	2	女	69	22.4	3.13	3.24	1.19	0.98	1.14	321	0.32	56.3	63	29.2	11.8	0.48	323
2	激素性	3	Ⅳ	2	女	55	29.4	3.87	4.79	2.39	1.38	1.53	321.9	0.64	74.91	57	27.2	11.8	1.08	206
1	酒精性	2	Ⅲ	1	男	62	27.1	4.27	4.92	2.5	1.58	1.74	447.1	0.708	108.24	68	28.7	12.33	0.44	203
3	特发性	2	Ⅲ	2	女	77	25.4	3.6	4.13	1.91	1.32	1.47	262.4	0.53	66.66	62	29.7	12.4	0.35	193
3	特发性	2	Ⅲ	1	男	44	17.98	2.6	3.11	1.07	1.07	1.1	318	0.302	50.38	59	27.3	12.5	0.12	273
3	特发性	3	Ⅳ	2	女	56	23.6	2.7	3.61	0.96	0.97	1.49	284.6	0.386	95.59	58	25.34	11.8	0.59	255
3	特发性	2	Ⅲ	2	女	75	21.03	2.49	3.04	0.88	0.99	0.96	265	0.293	103.12	57	22.4	11.05	0.51	178
3	特发性	1	Ⅱ	2	女	70	18.34	1.99	2.26	0.34	0.85	0.97	243	0.193	69.41	58	23.92	11.9	0.32	259
2	激素性	1	Ⅱ	2	女	65	23.56	3.17	3.3	1.25	1.01	1.21	347.5	0.402	58.4	65	22.98	12.13	0.21	194
2	激素性	2	Ⅲ	1	男	75	21.74	2.67	3.3	0.73	0.94	1.01	288.7	0.262	76.01	58	30.4	12.16	0.4	361
3	特发性	2	Ⅲ	1	男	66	24.2	3.27	3.67	1.41	1.18	1.32	422.3	0.364	56.54	54	28	13.3	0.44	253
3	特发性	2	Ⅲ	1	男	69	22.14	2.78	3.3	1.14	1.05	1.12	276.6	0.311	64.57	49	26.9	13.42	0.53	135
2	激素性	2	Ⅲ	1	男	57	27.22	4.17	4.7	0.8	1.53	1	309.5	0.28	96.1	53	29.8	12.5	0.62	245
3	特发性	1	Ⅱ	2	女	61	21.5	3.24	3.53	1.35	1.17	1.28	333.9	0.324	97.24	54	26.3	11.74	0.29	197
1	酒精性	3	Ⅳ	1	男	58	23.6	2.99	3.97	1.37	1.18	0.99	296	0.42	85.82	23	24.65	12.5	0.92	197
3	特发性	2	Ⅲ	1	男	61	25.32	3.35	3.89	1.55	1.2	1.35	548.2	0.376	83.6	51	27.5	12.34	0.71	150
2	激素性	1	Ⅱ	2	女	68	21.24	2.88	2.96	0.89	0.92	0.94	281.7	0.305	44.66	56	26.9	11.5	0.23	187
3	特发性	3	Ⅳ	1	男	53	29.48	4.14	4.94	2.56	1.69	1.9	293.7	0.767	87.23	53	30.2	11.7	1.24	193
1	酒精性	2	Ⅲ	1	男	58	22.37	3.08	3.73	1.41	1.05	1.31	344.3	0.259	103.24	56	32.43	11.5	0.21	256
1	酒精性	2	Ⅲ	1	男	51	21.79	2.49	3.11	0.68	0.8	1.05	262.4	0.196	95.81	55	24.5	13.2	0.59	72
2	激素性	2	Ⅲ	1	男	40	26.3	3.56	4.19	1.67	1.34	1.32	384.4	0.421	63.8	64	27.48	11.7	0.27	223
3	特发性	3	Ⅳ	1	男	55	23.21	2.61	3.53	0.83	1	1.54	257.6	0.374	58.85	49	27.42	11.72	1.39	238
2	激素性	3	Ⅳ	2	女	58	28.19	3.56	4.53	2.07	1.34	1.49	478	0.567	85.42	52	24.96	12.5	1.84	237
1	酒精性	3	Ⅳ	1	男	51	30.44	4.37	5.39	2.85	1.68	1.91	837	0.754	93.5	25	35.1	12.8	1.8	133
1	酒精性	2	Ⅲ	1	男	68	20.88	3.13	3.74	1.52	0.97	1.29	431	0.36	42.1	26	24.48	12.95	0.22	215
2	激素性	1	Ⅱ	2	女	72	21.7	2.56	2.72	0.56	0.91	0.92	287	0.293	30.7	54	29.5	11.8	0.29	181
2	激素性	2	Ⅲ	1	男	58	22.41	2.96	3.64	1.06	0.96	1.01	374	0.317	107.36	37	26.9	12.4	0.47	198
1	酒精性	3	Ⅳ	1	男	58	23.31	2.54	3.49	1.04	1.04	0.95	482.9	0.37	78.87	28	22.54	12.8	0.98	240
3	特发性	3	Ⅳ	1	男	52	21.79	2.58	3.39	0.69	1.01	1.17	303.1	0.36	71.17	50	27.7	11.9	1	266
2	激素性	1	Ⅱ	1	男	58	19.45	2.38	2.5	0.38	0.9	0.91	364	0.256	62.3	28	25.29	12	0.37	186
2	激素性	2	Ⅲ	1	男	27	20.67	2.76	3.37	0.89	0.95	1.03	354.8	0.306	67.1	34	25.09	11.8	0.21	246
1	酒精性	1	Ⅱ	1	男	62	30.85	4.11	4.53	2.71	1.44	2	399.4	0.61	83.2	64	24.2	11.22	1	175
1	酒精性	2	Ⅲ	1	男	35	26.77	4.13	4.85	2.37	1.42	1.63	417	0.645	48.3	24	24.1	12.14	0.58	209
1	酒精性	3	Ⅳ	1	男	47	27.5	3.11	4.14	1.52	1.23	1.2	449	0.439	111.8	41	22.67	11.08	1	218
3	特发性	2	Ⅲ	1	男	70	26.12	3.56	4.07	1.79	1.28	1.39	344.3	0.423	102.86	24	27.4	11.53	1.4	207
3	特发性	2	Ⅲ	1	男	47	27.1	4.09	4.53	2.29	1.41	1.58	394.8	0.627	85.58	27	25.4	11.82	0.31	275
1	酒精性	2	Ⅲ	1	男	52	25.64	3.65	4.29	1.92	1.3	1.37	381.3	0.566	54.82	34	25.08	12.23	0.44	191
3	特发性	2	Ⅲ	1	男	74	22.67	2.95	3.51	1.31	1.1	1.26	211.7	0.343	70.84	20	29.5	12.2	0.52	289
1	酒精性	3	Ⅳ	1	男	57	23.12	2.93	3.96	1.34	1.09	0.93	285.2	0.378	79.53	49	24.6	10.99	1.05	211
2	激素性	2	Ⅲ	2	女	51	28.08	4.23	4.82	2.49	1.63	1.8	424.2	0.689	91.4	29	24.96	12.43	0.48	266
3	特发性	3	Ⅳ	1	男	77	29.2	4.01	4.84	2.4	1.64	1.2	392.2	0.732	102.15	47	34.1	13.5	0.64	181
1	酒精性	2	Ⅲ	1	男	72	26.38	3.67	4.32	1.94	1.33	1.39	192.3	0.59	59.1	64	26.54	12.5	0.41	242
3	特发性	2	Ⅲ	1	男	69	27.34	4.11	4.66	2.35	1.48	1.92	437.4	0.64	52.8	28	31.5	11.61	0.51	169
3	特发性	2	Ⅲ	1	男	70	26.42	3.71	4.2	2.06	1.34	1.5	287.6	0.603	85.14	33	22.4	13.6	0.31	191
3	特发性	3	Ⅳ	1	男	59	21.54	2.49	3.56	0.57	0.93	1.19	408.6	0.334	103.96	25	25.23	10.92	0.89	189
1	酒精性	3	Ⅳ	1	男	57	28.64	3.6	4.55	2.12	1.35	1.28	338.4	0.621	89.98	39	23.18	12.5	1.36	173
3	特发性	3	Ⅳ	1	男	54	28.21	3.65	4.47	1.99	1.45	1.48	296.4	0.629	105.68	27	24.86	11.83	0.93	184
1	酒精性	2	Ⅲ	1	男	65	23.51	3.33	3.94	1.67	1.16	1.18	364.9	0.421	60.42	29	26.63	11.7	1.05	280
3	特发性	2	Ⅲ	1	男	66	27.21	3.96	4.47	2.23	1.37	1.54	164	0.71	74.47	35	24.99	11.9	0.3	231
1	酒精性	1	Ⅱ	1	男	82	20.4	4.08	4.48	2.64	1.32	1.81	319.8	0.549	44.17	52	24.6	12.4	0.28	184
3	特发性	3	Ⅳ	2	女	51	27.8	3.46	4.27	1.74	1.37	1.51	558.6	0.615	83.5	33	25.06	11.2	0.68	281
3	特发性	2	Ⅲ	2	女	60	20.44	2.09	2.62	0.48	0.87	0.92	255.9	0.234	87.56	34	30.1	12.3	0.52	210
1	酒精性	3	Ⅳ	1	男	58	29.47	4.01	5.05	2.52	1.64	1.36	418.4	0.68	53.32	33	22.46	10.4	1.27	216
1	酒精性	2	Ⅲ	1	男	56	26.22	3.22	3.87	1.59	1.12	1.26	276.2	0.413	63.7	31	24.77	11.82	0.57	217
3	特发性	1	Ⅱ	1	男	41	19.64	2.31	2.64	0.73	0.94	1.02	382.1	0.22	103.39	53	26.08	11.7	0.28	192
1	酒精性	2	Ⅲ	1	男	70	25.5	2.53	3.19	0.84	1.05	1.07	370.5	0.275	74.55	27	26.68	12.2	0.4	180
2	激素性	2	Ⅲ	2	女	48	21.2	2.35	2.99	0.43	0.87	0.92	324.5	0.187	88.69	26	32.3	12.5	0.44	184
1	酒精性	3	Ⅳ	1	男	56	22.75	2.89	3.87	1.31	1.11	1.02	574	0.477	64.7	31	24.68	11.32	1.14	227
3	特发性	2	Ⅲ	2	女	72	22.79	2.81	3.36	0.84	0.94	0.97	174.2	0.3	92.07	32	27.2	12.41	0.48	315
1	酒精性	3	Ⅳ	1	男	59	27.34	3.96	4.94	2.43	1.62	1.33	356.2	0.562	73.59	23	24.4	11.7	1.22	220
2	激素性	1	Ⅱ	2	女	71	23.5	3.38	3.49	1.39	1.08	1.22	307	0.365	78.36	22	23.2	11.65	0.1	197
1	酒精性	2	Ⅲ	1	男	41	22.42	3.44	4.08	1.72	1.25	1.24	498.3	0.489	101.62	54	26.36	12.9	0.61	284
1	酒精性	2	Ⅲ	2	女	30	20.3	3.01	3.71	1.4	1	1.17	439	0.43	93.59	33	25.81	11.97	0.6	207
2	激素性	3	Ⅳ	1	男	31	24.54	2.76	3.71	1.04	0.92	1.05	364.9	0.322	81.17	44	25.11	12.34	0.63	215
2	激素性	2	Ⅲ	1	男	69	23.1	2.77	3.4	0.86	0.95	0.98	319	0.27	84.2	33	17.45	12.66	0.63	196
3	特发性	2	Ⅲ	2	女	71	22.89	2.88	3.45	1.27	1.08	1.2	273.5	0.323	91.63	39	25.33	12.6	0.5	178
2	激素性	2	Ⅲ	1	男	28	27.87	4.1	4.71	2.31	1.49	1.51	331	0.635	67.34	38	24.99	11.92	0.65	175
3	特发性	1	Ⅱ	1	男	31	19.4	2.15	2.39	0.57	0.87	0.98	315.7	0.205	53.62	32	28.9	12.3	0.34	183
3	特发性	2	Ⅲ	2	女	63	25.67	3.84	4.34	2.19	1.31	1.51	295.3	0.597	88.7	51	27.4	12	0.33	218
1	酒精性	2	Ⅲ	1	男	74	27.34	4.17	4.84	2.42	1.52	1.36	447	0.697	89.76	32	24.33	11.9	0.95	158
1	酒精性	3	Ⅳ	1	男	54	28.92	3.79	4.85	2.29	1.6	1.31	378.4	0.53	105.16	25	26.76	12.2	0.93	168
2	激素性	3	Ⅳ	2	女	51	29.7	4.23	5.19	2.78	1.68	1.68	363.7	0.734	63.3	39	24.44	12.05	1.45	166
2	激素性	2	Ⅲ	1	男	73	26.55	3.84	4.54	2.07	1.37	1.48	345.2	0.605	55	40	25.07	10.63	0.42	209
1	酒精性	2	Ⅲ	1	男	51	22.9	3.58	4.21	1.83	1.31	1.33	463.7	0.505	77.69	56	24.82	12.7	0.43	183
2	激素性	1	Ⅱ	1	男	65	24.79	3.79	3.84	1.83	1.16	1.38	319	0.483	80.4	19	23.19	11.38	0.59	208
1	酒精性	3	Ⅳ	1	男	59	29.47	4.04	5	2.56	1.67	1.41	438.7	0.612	65.64	28	22.68	11.7	0.98	250
1	酒精性	2	Ⅲ	1	男	51	19.2	2.39	3	0.59	0.79	0.9	407	0.192	98.02	52	23.6	12.73	0.5	195
1	酒精性	2	Ⅲ	1	男	74	26.7	3.95	4.7	2.26	1.47	1.44	345	0.614	82.05	28	22.37	12.03	0.44	199
2	激素性	3	Ⅳ	2	女	54	24.4	2.89	3.8	1.16	0.95	1.09	371.7	0.334	55.4	28	24.6	11.8	0.91	184
2	激素性	2	Ⅲ	2	女	40	23.31	2.92	3.75	1.04	1.01	1.05	371	0.31	48.9	62	25.11	10.7	0.61	195
2	激素性	1	Ⅱ	2	女	60	19.66	2.82	2.96	0.83	0.95	0.93	324.2	0.305	82.33	31	23.33	11.33	0.23	203
3	特发性	3	Ⅳ	1	男	64	22.37	2.63	3.49	0.74	1.04	1.49	317	0.366	89.76	38	27.56	9.6	0.82	231
3	特发性	3	Ⅳ	1	男	46	28.4	3.72	4.52	2.1	1.49	1.42	309.3	0.725	54.82	35	25.12	8.78	0.71	224
2	激素性	1	Ⅱ	2	女	64	25.86	4.04	4.14	2.26	1.35	1.74	389	0.53	50.9	33	25.45	10.89	0.21	192
2	激素性	3	Ⅳ	2	女	57	25.69	3.12	4.15	1.43	1.19	1.24	441.3	0.379	58.6	24	24.53	9.42	0.83	171
1	酒精性	2	Ⅲ	1	男	67	20.34	2.51	3.14	0.81	0.91	0.96	483.7	0.235	86	61	26.74	12.11	0.42	183
2	激素性	2	Ⅲ	1	男	74	26.79	3.73	4.53	1.97	1.36	1.42	463	0.527	52.3	57	25.2	9.84	0.6	191
2	激素性	3	Ⅳ	2	女	45	31.21	4.35	5.26	2.81	1.76	1.95	381	0.757	64.7	27	27.34	11.3	1.15	164
2	激素性	3	Ⅳ	2	女	57	24.14	3.06	3.99	1.34	1.02	1.15	460.8	0.37	63.45	22	29.82	11.54	1.7	159
2	激素性	2	Ⅲ	1	男	67	27.58	4.02	4.67	2.22	1.48	1.58	395	0.63	56.47	53	27.53	10.8	0.93	209
3	特发性	2	Ⅲ	2	女	69	20.84	2.28	2.61	0.68	0.96	0.96	312.4	0.298	85.24	50	24.83	11.68	0.32	195
3	特发性	1	Ⅱ	2	女	65	21.43	3.38	3.62	1.59	1.16	1.32	332.6	0.34	57.28	35	30.44	12.45	0.19	172
1	酒精性	3	Ⅳ	1	男	58	23.1	2.78	3.83	1.19	1.05	0.97	463	0.34	63.2	25	22.4	11	1.56	162
2	激素性	3	Ⅳ	2	女	51	25.36	3.22	4.14	1.56	1.27	1.19	439.1	0.412	87.2	19	30.7	11.38	1.23	218
3	特发性	3	Ⅳ	1	男	59	24.7	2.91	3.74	1.18	1.07	1.27	281	0.42	62.7	20	24.9	9.34	0.83	229
2	激素性	2	Ⅲ	1	男	58	22.03	2.51	3.19	0.64	0.83	0.96	299.4	0.321	62.2	50	27.42	11.1	0.41	214
3	特发性	2	Ⅲ	1	男	42	23.98	3.21	3.73	1.45	1.21	1.33	355.7	0.36	79.66	60	24.96	9.57	0.34	197
3	特发性	2	Ⅲ	1	男	70	24.4	3.31	3.87	1.5	1.25	1.35	378.6	0.369	60.57	55	25.09	9.2	0.53	201
2	激素性	1	Ⅱ	2	女	72	24.6	3.62	3.73	1.63	1.31	1.29	404	0.45	48.54	47	16.79	10.94	0.24	184
2	激素性	2	Ⅲ	1	男	70	26	3.74	4.38	1.91	1.33	1.47	359	0.477	42.15	35	27.39	11.23	1.04	314
3	特发性	2	Ⅲ	2	女	70	27.08	4.04	4.56	2.24	1.4	1.54	389	0.633	63.2	34	25.14	11.2	0.55	184
2	激素性	1	Ⅱ	1	男	24	20.13	2.64	2.81	0.63	0.92	0.9	327	2.42	53.33	42	20.54	9.88	0.33	177
2	激素性	2	Ⅲ	1	男	42	21.23	2.47	3.09	0.53	0.85	0.99	320.6	0.3	83.4	34	25.2	12.3	0.62	266
2	激素性	2	Ⅲ	2	女	48	28.1	4.11	4.73	2.34	1.47	1.59	300.3	0.624	87.12	39	26.56	12.57	0.43	250
1	酒精性	3	Ⅳ	1	男	38	25.87	3.29	4.33	1.7	1.25	1.22	437	0.393	60.19	20	24.62	10.78	2	153
2	激素性	2	Ⅲ	1	男	47	24.15	3.27	3.71	1.44	1.17	1.23	356	0.367	90.08	41	27.86	10.55	0.54	242
2	激素性	3	Ⅳ	1	男	55	23.67	2.74	3.77	1.06	0.97	1.02	295.5	0.342	93.4	23	31.34	9.8	1.03	220
1	酒精性	3	Ⅳ	1	男	57	25.32	2.99	3.01	1.39	1.23	1.01	398.3	0.41	59.7	43	21.5	9.64	1.33	209
3	特发性	3	Ⅳ	2	女	56	23.89	2.84	3.65	1.11	1.05	1.68	278	0.417	60.14	19	25.34	9.5	0.65	159
3	特发性	2	Ⅲ	1	男	66	21.6	2.42	2.9	0.82	0.95	1.01	400.2	0.293	58.76	32	27.21	12.15	0.3	207
3	特发性	2	Ⅲ	1	男	36	21.77	2.56	3.08	0.96	0.99	1.03	366	0.309	90.23	29	27.16	9.63	0.51	211
2	激素性	1	Ⅱ	1	男	63	23.79	3.43	3.59	1.47	1.17	1.28	352.8	0.381	57.62	52	21.3	9.9	0.2	176
3	特发性	1	Ⅱ	1	男	62	25.79	4	4.29	2.11	1.25	1.45	254.4	0.501	62.77	27	23.97	9.45	0.35	176
2	激素性	3	Ⅳ	2	女	45	29.27	3.86	4.81	2.34	1.48	1.44	421.3	0.687	91.66	48	24.48	9.62	1.05	275
3	特发性	2	Ⅲ	1	男	45	22.15	2.79	3.3	1.13	1.03	1.08	387.1	0.313	85.7	28	27	9.24	0.31	199
2	激素性	2	Ⅲ	1	男	44	26.5	3.62	4.21	1.85	1.33	1.46	344.4	0.48	84.44	63	27.4	10.91	0.64	223
1	酒精性	2	Ⅲ	1	男	32	19.55	2.44	3.15	0.74	0.87	0.92	429.3	0.276	85.13	35	26.9	11.97	0.59	179
3	特发性	2	Ⅲ	2	女	36	26.3	3.53	4.05	1.77	1.27	1.44	349	0.379	57.64	30	26.97	8.64	0.07	179
3	特发性	3	Ⅳ	2	女	50	27.64	3.83	4.61	2.21	1.52	1.4	424.6	0.742	49.89	31	25.61	10.22	0.93	173
2	激素性	1	Ⅱ	1	男	38	22.74	3.06	3.2	1.05	0.97	1.02	344	0.313	61.4	50	25.5	11.7	0.35	244
2	激素性	2	Ⅲ	1	男	39	21.19	2.81	3.47	0.9	0.97	1.02	350	0.311	63.43	28	24.9	12.2	0.66	216
2	激素性	2	Ⅲ	1	男	34	26.4	3.76	4.38	1.94	1.32	1.49	335.7	0.478	60.09	22	25.05	12.5	0.67	204
3	特发性	2	Ⅲ	1	男	45	26.79	3.67	4.18	1.97	1.29	1.49	269.3	0.468	50.8	24	25.33	8.97	0.33	214
3	特发性	2	Ⅲ	2	女	44	18.23	2.09	2.6	0.49	0.89	0.97	332.3	0.289	48.27	26	25.2	9.5	0.53	219
1	酒精性	1	Ⅱ	1	男	35	22.56	2.52	2.56	0.97	0.93	1.05	404	0.267	46	53	29.4	11.33	0.38	191
1	酒精性	3	Ⅳ	1	男	45	27.2	3.42	4.47	1.86	1.3	1.24	369	0.479	92.2	47	25.98	9.72	1.24	155
3	特发性	1	Ⅱ	2	女	39	20.05	2.74	3.97	1.07	0.96	1.08	368.9	0.245	80.32	59	24.2	9.7	0.38	184
2	激素性	2	Ⅲ	2	女	36	20.78	2.43	2.95	0.52	0.86	1.02	364.1	0.266	58.44	25	25.23	13.2	0.45	169
1	酒精性	2	Ⅲ	1	男	59	26.92	4.22	4.87	2.53	1.5	1.45	377	0.678	82.4	32	27.26	11.9	0.43	186
2	激素性	3	Ⅳ	1	男	47	30.48	4.01	4.97	2.5	1.62	1.48	376.5	0.69	86.71	54	27.09	9.3	0.87	131
1	酒精性	3	Ⅳ	1	男	38	25.9	2.82	3.81	1.26	1.2	0.97	404.7	0.334	48.36	50	13.6	11.09	1.11	176
3	特发性	2	Ⅲ	1	男	42	23.82	3.17	3.71	1.41	1.13	1.33	319.7	0.367	45.37	40	25.47	11.9	0.52	220
3	特发性	3	Ⅳ	1	男	54	31.24	4.08	4.9	2.41	1.59	1.32	432	0.761	83.6	30	26.99	11.4	0.58	219
2	激素性	2	Ⅲ	2	女	42	27.63	4.05	4.71	2.21	1.44	1.47	372	0.642	55.2	37	27.33	12.78	0.61	197
2	激素性	1	Ⅱ	2	女	40	24.67	3.88	4	1.95	1.32	1.35	330	0.429	85	53	23.44	11.2	0.55	267
1	酒精性	2	Ⅲ	1	男	43	31.2	4.28	4.89	2.56	1.54	1.87	466.3	0.623	77.63	27	28.51	11.12	0.61	195
3	特发性	3	Ⅳ	1	男	47	21.5	2.22	3.04	0.38	0.96	1.25	207	0.31	46.88	54	27.23	11.54	0.97	183
3	特发性	3	Ⅳ	2	女	60	21.12	2.19	2.98	0.34	0.98	1.47	166	0.303	94.5	51	18.4	12	1.22	187
1	酒精性	2	Ⅲ	1	男	45	21.32	2.99	3.73	1.35	1.04	1.28	351.7	0.434	83.5	33	20.5	10.87	0.42	190
2	激素性	2	Ⅲ	2	女	36	24.95	3.33	3.96	1.52	1.19	1.38	137	0.407	63	34	27.56	11.5	0.6	170
2	激素性	3	Ⅳ	1	男	40	23.79	2.63	3.65	0.94	0.96	0.98	398.2	1.934	82	51	27.17	10.2	0.76	256
2	激素性	3	Ⅳ	2	女	46	30.34	4.15	5.11	2.66	1.64	1.58	337	0.731	66	57	24.39	11.5	1.33	260
3	特发性	2	Ⅲ	2	女	44	24	3.34	3.86	1.61	1.25	1.38	340	0.388	52.68	25	25.11	12.2	0.36	197
1	酒精性	2	Ⅲ	1	男	39	18.78	2.54	3.17	0.89	0.82	0.96	634	0.246	81.2	55	22.67	10.66	0.6	208
3	特发性	2	Ⅲ	2	女	48	23.1	2.88	2.39	1	0.98	1	309	0.301	55	63	27.48	12.09	0.32	208
1	酒精性	1	Ⅱ	1	男	56	24.3	2.69	2.63	1.1	0.97	1.2	369.1	0.288	52.06	49	23.49	11.54	0.34	162
1	酒精性	3	Ⅳ	1	男	59	28.22	3.29	4.25	1.69	1.22	1.23	613	0.483	51.4	54	27.48	11.1	1.45	199
3	特发性	3	Ⅳ	2	女	52	26.79	3.74	4.57	2.08	1.48	1.21	463	0.687	85.47	57	19.25	8.69	0.83	177
2	激素性	2	Ⅲ	2	女	52	20.22	2.31	2.69	0.39	0.78	0.9	317	0.179	71	33	27.68	12.33	0.65	162
2	激素性	2	Ⅲ	1	男	45	25.63	3.56	4.17	1.76	1.28	1.37	341.5	0.522	93.37	48	23.4	12.19	0.45	203
1	酒精性	3	Ⅳ	1	男	36	23.21	2.88	3.84	1.28	1.17	0.97	451.4	0.32	82.49	59	20.22	9.7	1.3	157
3	特发性	3	Ⅳ	1	男	57	22.3	2.3	3.12	0.4	0.99	1.28	311.9	0.315	81.36	52	21.3	9.33	0.99	161
1	酒精性	2	Ⅲ	2	女	37	19.25	2.8	3.45	1.21	0.99	1.1	571	0.304	87.53	52	24.6	10.9	0.59	214
1	酒精性	1	Ⅱ	2	女	40	23.44	3.24	3.57	1.67	1.1	1.37	384	0.36	78.44	45	24.7	10.98	0.26	188
1	酒精性	2	Ⅲ	1	男	72	22.24	3.45	4.09	1.76	1.28	1.31	416	0.377	89	41	24.83	13.24	0.44	252
3	特发性	2	Ⅲ	1	男	60	22.49	2.55	3.13	0.93	0.92	1.02	300.7	0.303	60	61	25.27	12.4	0.57	244
2	激素性	2	Ⅲ	2	女	39	21.48	2.79	3.41	0.89	0.99	0.98	352.7	0.307	87.64	53	22.77	10.4	0.43	195
2	激素性	2	Ⅲ	2	女	45	21.86	2.88	3.61	0.95	0.94	1.03	198.2	0.316	85	34	21.6	9.89	0.66	191
3	特发性	1	Ⅱ	2	女	41	21.49	3.26	3.51	1.48	1.14	1.3	279	0.321	85.76	25	24.43	9.23	0.7	191
1	酒精性	1	Ⅱ	2	女	32	20.19	3.89	4.18	2.42	1.15	1.68	375.7	0.453	73.8	24	21.98	8.23	0.35	173
2	激素性	3	Ⅳ	2	女	54	27.97	3.5	4.48	2	1.33	1.4	358.7	0.689	63.2	32	21.2	11.43	1.29	224
1	酒精性	2	Ⅲ	1	男	42	21.6	3.14	3.8	1.53	1.11	1.22	398	0.36	91.1	67	30.38	10.3	0.15	266
3	特发性	2	Ⅲ	2	女	45	26.81	3.63	4.16	1.94	1.34	1.46	354	0.5	49.3	26	26.97	10.13	0.11	235
2	激素性	3	Ⅳ	2	女	50	28.5	3.76	4.69	2.29	1.39	1.43	367.4	0.704	80.64	29	24.49	10.12	1.05	164
1	酒精性	2	Ⅲ	1	男	44	18.69	2.38	2.96	0.54	0.64	0.89	421	0.184	52	20	28.22	12.25	0.53	258
3	特发性	3	Ⅳ	2	女	39	22.64	2.44	3.28	0.56	0.98	1.48	320.7	0.321	79.5	35	22.6	9.61	0.61	236
2	激素性	2	Ⅲ	2	女	49	24.67	3.15	3.76	1.26	1.13	1.27	433	0.374	92	65	24.95	9.97	0.47	231
1	酒精性	2	Ⅲ	1	男	65	18.34	2.75	3.42	1.09	0.84	1.19	402	0.284	63.3	31	26.3	12.48	0.64	247
1	酒精性	3	Ⅳ	1	男	37	34.56	4.41	5.43	2.89	1.71	1.73	388	0.778	99	17	22.39	9.35	1.48	162
2	激素性	2	Ⅲ	1	男	53	26.31	3.69	4.25	1.81	1.29	1.39	344.4	0.429	61.2	56	25.3	10.34	0.46	217
2	激素性	1	Ⅱ	1	男	60	23.3	3.2	3.31	1.23	1.1	1.2	304.7	0.356	90.1	53	23.38	11.44	0.32	195
3	特发性	1	Ⅱ	1	男	37	22.62	3.85	4.07	1.95	1.23	1.41	329	0.405	91.33	23	24.1	8.79	0.36	187
2	激素性	3	Ⅳ	2	女	50	27.39	3.31	4.24	1.69	1.28	1.33	467.5	0.479	100	26	25	10.9	1.09	242
3	特发性	2	Ⅲ	2	女	45	23.6	3.06	3.59	1.33	1.13	1.24	342	0.34	91.44	23	24.86	9.8	0.54	249
1	酒精性	2	Ⅲ	1	男	38	23.1	3.96	4.75	2.27	1.41	1.39	394	0.624	60.11	33	26.08	10.57	0.46	233
2	激素性	2	Ⅲ	2	女	47	24.09	3.03	3.62	1.15	1.03	1.19	370.8	0.369	97	55	27.09	10.5	0.67	198
1	酒精性	2	Ⅲ	1	男	41	21.77	2.95	3.72	1.37	1.01	1.24	378.3	0.382	57.3	36	25	13.11	0.48	190
2	激素性	1	Ⅱ	2	女	40	17.62	2.47	2.58	0.47	0.85	0.88	296	0.186	91.3	22	23.9	11.31	0.25	213
1	酒精性	3	Ⅳ	1	男	58	28.86	3.91	4.89	2.43	1.44	1.38	363.3	0.564	85.2	23	22.48	11.3	0.91	222
1	酒精性	3	Ⅳ	2	女	40	27.3	3.49	4.52	1.95	1.32	1.34	448	0.507	87.34	31	25.35	9.52	0.8	207
2	激素性	2	Ⅲ	2	女	51	21.67	2.76	3.39	0.82	1	0.97	421.3	0.345	62.2	25	27.44	12.2	0.45	193
2	激素性	1	Ⅱ	2	女	38	21.32	2.72	2.85	0.79	0.89	0.95	264.3	0.274	86.48	27	23.36	10.03	0.39	198
3	特发性	2	Ⅲ	1	男	43	19.9	2.17	3.67	0.57	0.91	0.95	432	0.268	55.9	28	25.11	10.12	0.33	257
3	特发性	3	Ⅳ	2	女	51	25.76	3.2	4.03	1.57	1.25	1.53	344	0.467	53	27	23.17	11.72	0.8	241
2	激素性	2	Ⅲ	2	女	40	23.74	3.2	3.74	1.31	1.19	1.26	400.5	0.373	56.48	36	25.22	12.76	0.64	190
1	酒精性	2	Ⅲ	2	女	39	29.42	4.04	4.7	2.28	1.49	1.42	413.8	0.564	59.22	66	25.9	13.24	0.61	259
2	激素性	3	Ⅳ	1	男	55	25.6	2.73	3.65	1.01	0.99	1	353.3	0.295	65.1	42	26.97	11.3	1	176
1	酒精性	1	Ⅱ	2	女	35	19.6	3.32	3.66	1.75	1.02	1.44	484	0.364	80.56	25	23.3	8.79	0.29	185
1	酒精性	2	Ⅲ	1	男	45	20.54	2.88	3.56	1.24	0.98	1.06	419	0.357	88.1	28	24.37	12.4	0.64	194
3	特发性	3	Ⅳ	1	男	46	27.34	3.76	4.64	2.04	1.47	1.57	386.6	0.68	57.82	25	25.04	11.64	0.92	238
2	激素性	3	Ⅳ	1	男	57	25.83	2.81	3.79	1.15	1.03	1.09	369.1	0.311	59	54	24.48	9.72	1.04	170
2	激素性	2	Ⅲ	1	男	62	26.11	3.74	4.38	1.92	1.34	1.49	327.7	0.539	53.3	34	24.88	12.11	0.43	201
1	酒精性	3	Ⅳ	1	男	42	30.4	4.2	5.26	2.71	1.62	1.43	473.6	0.612	93.4	32	23.78	11.11	1.39	156
1	酒精性	2	Ⅲ	1	男	46	22.19	3.75	4.41	1.99	1.33	1.3	738	0.43	50.89	39	26.8	10.74	0.49	278
3	特发性	3	Ⅳ	2	女	52	22.6	2.58	3.11	0.67	1.06	1.17	296.8	0.332	64.2	31	24.96	10.03	0.53	307
3	特发性	3	Ⅳ	1	男	57	27.2	3.37	4.17	1.64	1.34	1.23	397	0.46	48.31	36	27.82	9.79	0.74	193
2	激素性	2	Ⅲ	1	男	43	27.5	4.1	4.74	2.3	1.5	1.54	338	0.629	49.5	57	27.8	10	0.7	221
1	酒精性	2	Ⅲ	1	男	50	20.91	2.99	3.7	1.31	0.97	1.2	496.8	0.38	49.3	26	26.57	11.13	0.62	199
2	激素性	1	Ⅱ	2	女	40	22.75	3.2	3.34	1.2	1.17	1.16	277	0.33	75.2	58	24.9	11.4	0.31	194
3	特发性	2	Ⅲ	1	男	66	24.77	3.24	3.81	1.47	1.22	1.31	367	0.359	61.74	57	25.27	11.8	0.29	180
1	酒精性	1	Ⅱ	2	女	32	21.11	2.29	2.57	0.39	0.86	0.93	368	0.22	81.7	30	22.03	9.03	0.3	167
1	酒精性	3	Ⅳ	1	男	37	26.44	3.45	4.39	1.91	1.28	1.23	484	0.534		44	25.43	9.14	1.15	232
2	激素性	1	Ⅱ	2	女	39	29.3	4.02	4.1	2.18	1.34	1.42	311.4	0.527	101.4	51	23.47	9.05	0.27	226
3	特发性	2	Ⅲ	2	女	44	24.79	3.33	3.8	1.57	1.24	1.34	420.6	0.374	98	60	24.94	9.64	0.33	191
2	激素性	2	Ⅲ	2	女	45	21.23	2.6	3.19	0.77	0.88	0.95	286.8	0.273	51.47	62	25.4	10.7	0.75	203
2	激素性	3	Ⅳ	2	女	50	29.1	3.84	4.76	2.35	1.61	1.55	351.4	0.709	40.52	50	25.82	11.9	0.98	163
3	特发性	1	Ⅱ	1	男	39	18.67	2.01	2.26	0.43	0.84	0.94	258	0.236	87.46	20	26.09	9.35	0.21	152
1	酒精性	3	Ⅳ	1	男	52	21.3	2.68	3.74	1.13	1.06	1.04	437.1	0.322	95.51	24	18.4	11.2	1.26
1	酒精性	2	Ⅲ	1	男	60	24.11	3.67	4.34	1.94	1.31	1.37	443	0.423	52.14	25	24.03	8.89	0.46	203
3	特发性	1	Ⅱ	2	女	62	18.97	2.13	2.34	0.52	0.91	0.96	367.1	0.264	95	31	25	9.6	0.34	275
1	酒精性	2	Ⅲ	1	男	59	20.5	2.82	3.53	1.22	0.86	1.22	410.9	0.364	47.4	20	2428	12.5	0.47	200
2	激素性	2	Ⅲ	2	女	52	27.89	3.92	4.5	2.11	1.42	1.5	387.7	0.599	90.69	68	24.84	10.45	0.42	267
2	激素性	3	Ⅳ	2	女	44	23.7	2.47	3.43	0.77	0.9	0.99	484	0.253	42.4	21	27.11	11.37	0.94	173
3	特发性	3	Ⅳ	1	男	59	24.75	2.91	3.74	1.17	1.07	1.15	373.3	0.397	50	18	25.8	9.2	0.57	188
2	激素性	2	Ⅲ	2	女	44	26.2	3.37	3.98	1.57	1.2	1.31	394	0.439	93.5	70	25.26	12.63	0.6	289
2	激素性	1	Ⅱ	2	女	39	18.96	2.22	2.28	0.25	0.74	0.87	367	0.172	95	54	25.68	12.14	0.3	229
3	特发性	2	Ⅲ	2	女	43	25.36	3.48	4.07	1.68	1.29	1.41	262.7	0.413	92.41	24	27.3	12.2	0.52	200
1	酒精性	2	Ⅲ	1	男	43	23.34	3.29	3.99	1.6	1.13	1.33	572.6	0.37	53.3	63	26.77	9.76	0.62	179
3	特发性	2	Ⅲ	1	男	39	22.7	2.79	3.22	1.14	0.97	1.07	418.9	0.311	87.35	19	27.09	12.31	0.34	205
2	激素性	2	Ⅲ	1	男	52	27.3	3.67	4.59	1.87	1.27	1.44	381.3	0.527	88.2	35	22.3	12.08	0.64	188
1	酒精性	3	Ⅳ	1	男	46	22.6	2.39	3.35	0.92	1.02	0.91	409	0.31	94.2	19	20.68	9.2	0.76	161
2	激素性	3	Ⅳ	1	男	53	27.52	3.42	4.4	1.88	1.39	1.41	377.4	0.56	49.87	31	24.67	9.23	1.03	158
1	酒精性	2	Ⅲ	2	女	38	25	3.28	3.96	1.62	1.12	1.34	259	0.405	89.6	69	28.2	9.62	0.58	186
3	特发性	2	Ⅲ	2	女	46	29.2	4.01	4.5	2.21	1.42	1.49	395.4	0.627	59.1	25	28.7	9.43	0.54	213
3	特发性	3	Ⅳ	1	男	52	27.82	3.63	4.49	1.91	1.38	1.57	367	0.536	62.37	20	22.64	8.98	0.64	142
3	特发性	2	Ⅲ	2	女	47	20.08	2.13	2.66	0.53	0.93	0.94	425.1	0.191	83.4	32	18.4	8.96	0.31	193
2	激素性	1	Ⅱ	1	男	60	22.1	2.87	3.01	0.85	0.9	0.94	339.6	0.309	58.91	47	25.24	9.87	0.36	232
1	酒精性	1	Ⅱ	2	女	32	18.9	3.15	3.4	1.58	1.03	1.29	537.4	0.353	83.3	58	22.1	9.1	0.37	179
3	特发性	1	Ⅱ	1	男	62	22.34	3.82	4.03	1.97	1.26	1.42	290.2	0.41	42.3	27	24.3	10.12	0.09	191
2	激素性	1	Ⅱ	1	男	62	24	3.56	3.72	1.58	1.22	1.25	497	0.367	54.36	45	25.29	9.92	0.36	195
2	激素性	2	Ⅲ	2	女	47	31.2	4.17	4.77	2.38	1.59	1.55	834	0.593	41.4	37	21.67	10.57	0.4	154
1	酒精性	3	Ⅳ	2	女	52	29.42	4.12	5.15	2.64	1.59	1.43	425	0.547	89.75	22	27.14	9	0.83	159
2	激素性	3	Ⅳ	2	女	50	22.56	2.32	3.21	0.57	0.87	1.08	371.6	0.283	50.04	58	24.73	11	1.17	182
3	特发性	3	Ⅳ	2	女	68	20.64	2.13	2.98	0.26	0.91	1.15	357	0.198	99	59	21.59	11.23	0.91	138
2	激素性	2	Ⅲ	2	女	40	21.07	2.52	3.2	0.63	0.88	0.96	341.7	0.197	47.87	39	24.91	12.87	0.63	179
2	激素性	2	Ⅲ	2	女	44	21.3	2.44	3.07	0.56	0.87	0.93	334.2	0.264	53.6	42	25.36	12.6	0.64	188
3	特发性	3	Ⅳ	2	女	50	28.32	3.78	4.62	2.07	1.49	1.52	446.2	0.64	86.4	60	22.77	11.09	0.44	217
2	激素性	3	Ⅳ	2	女	52	29.32	3.89	4.81	2.4	1.44	1.52	423.7	0.674	59.66	48	27.09	10.72	1.11	187
2	激素性	3	Ⅳ	2	女	60	30.89	4.2	5.18	2.7	1.61	1.6	599	0.691	62.1	50	26.91	11.53	0.91	219
2	激素性	3	Ⅳ	2	女	70	22.16	2.44	3.37	0.73	0.91	1	398.5	0.303	58.57	61	23.44	11.4	0.86	214
2	激素性	3	Ⅳ	2	女	52	24.31	3.19	4.07	1.47	1.24	1.17	408.7	0.431	84.63	63	22.79	10.04	0.94	233
2	激素性	2	Ⅲ	2	女	44	28	4.02	4.7	2.24	1.41	1.52	409.4	0.617	57.45	35	27.73	12.07	0.65	196
3	特发性	2	Ⅲ	2	女	39	25.3	3.52	4.04	1.77	1.33	1.44	388.7	0.408	80.65	17	25.88	12.48	0.35	238
3	特发性	2	Ⅲ	1	男	67	22.54	2.67	3.19	1.09	1.02	1.05	371.6	0.304	78.29	54	25.3	9.55	0.51	204
1	酒精性	1	Ⅱ	1	男	39	23.68	3.29	3.62	1.71	1.11	1.38	437	0.371	76.22	22	22.43	11.4	0.26	193
1	酒精性	2	Ⅲ	1	男	50	27.36	4.05	4.72	2.31	1.44	1.41	497.7	0.566	85.32	58	30.56	12.8	0.64	170
1	酒精性	1	Ⅱ	1	男	45	24.37	3.02	3.36	1.42	1	1.35	348	0.315	54.7	26	22	11.35	0.33	173
3	特发性	3	Ⅳ	1	男	58	23.45	2.51	3.33	0.64	1	1.49	420.4	0.328	65.7	40	23.4	11.52	0.68	224
2	激素性	2	Ⅲ	2	女	41	26.76	3.81	4.43	2.02	1.39	1.48	352.3	0.583	62.3	29	26.94	11.97	0.45	193
1	酒精性	1	Ⅱ	1	男	44	23.72	3.46	3.79	1.89	1.25	1.41	367.5	0.386	42	49	23.55	11.56	0.26	176
3	特发性	2	Ⅲ	1	男	45	23.87	3.11	3.71	1.7	1.09	1.42	327.9	0.389	91.36	51	25.21	11.99	0.42	198
3	特发性	2	Ⅲ	2	女	80	24.53	3.42	4.02	1.62	1.27	1.39	305.4	0.375	85.2	47	26.89	12.04	0.34	206
2	激素性	1	Ⅱ	1	男	65	23.2	3.05	3.18	1.07	1	1.03	419	0.314	52	28	23.21	9.57	0.9	189
2	激素性	2	Ⅲ	2	女	40	26.5	3.52	4.07	1.74	1.34	1.43	391.3	0.534	48.71	33	20.55	10.82	0.42	207
1	酒精性	3	Ⅳ	1	男	56	30.55	4.02	4.98	2.53	1.54	1.39	386.7	0.532	86.4	26	22.56	10.97	0.95	148
2	激素性	2	Ⅲ	2	女	41	20.46	2.37	3	0.48	0.85	0.92	414.7	0.332	95.4	38	27.32	11.98	0.63	222
2	激素性	3	Ⅳ	2	女	52	26.8	3.54	4.49	1.99	1.4	1.44	391.2	0.553	86.7	59	20.3	12	1.05	240
1	酒精性	2	Ⅲ	2	女	42	24.6	3.91	4.67	2.25	1.4	1.8	396.9	0.572	91.1	55	19.46	12.28	0.46	209
2	激素性	3	Ⅳ	2	女	49	24.43	2.91	3.88	1.25	1	1.2	331.9	0.379	79.87	28	24.4	11.78	1	211
3	特发性	2	Ⅲ	1	男	56	22.66	2.71	3.24	1.1	1	1.02	295	0.314	87	31	26.91	12.15	0.32	201
3	特发性	2	Ⅲ	1	男	45	27.89	4.05	4.49	2.27	1.39	1.68	284.8	0.61	53	29	23.3	8.79	0.31	192
3	特发性	3	Ⅳ	2	女	61	26.7	3.39	4.27	1.67	1.32	1.61	363.4	0.431	88.1	33	22.6	9.66	0.59	226
3	特发性	2	Ⅲ	1	男	77	26.2	3.66	4.13	1.82	1.34	1.47	318.4	0.527	59.46	32	24.89	9	0.53	195
1	酒精性	3	Ⅳ	2	女	39	21.7	2.91	3.87	1.33	1.07	1.14	317	0.35	81.73	20	22.69	11.4	1.08	124
2	激素性	1	Ⅱ	2	女	67	23.45	3.32	3.44	1.34	1.14	1.18	627	0.333	49.5	52	22.97	10	0.26	173
2	激素性	2	Ⅲ	1	男	58	21.03	2.42	3.05	0.51	0.92	0.94	367.9	0.246	100	57	27.29	12.05	0.66	215
2	激素性	2	Ⅲ	1	男	72	34.3	4.12	4.71	2.36	1.56	1.58	755.8	0.571	42.8	61	19.82	12.43	0.65	201
2	激素性	1	Ⅱ	1	男	74	18.54	2.24	2.31	0.27	0.81	0.89	311.7	0.194	47.37	20	24.28	11.67	0.41	259
1	酒精性	1	Ⅱ	1	男	43	17.2	2.19	2.39	0.31	0.45	0.91	377	0.17	34.6	57	21.7	11.32	0.35	208
3	特发性	1	Ⅱ	2	女	42	20.49	2.98	3.18	1.25	0.97	1.2	324	0.277	40.37	61	26.46	11.37	0.63	247
3	特发性	2	Ⅲ	2	女	45	23.42	2.91	3.49	1.3	1.04	1.22	296.9	0.42	60.08	56	25.15	9.12	0.15	187
1	酒精性	2	Ⅲ	1	男	56	23.2	3.16	3.73	1.51	1.1	1.37	495.6	0.434	96	54	15.2	12.46	0.62	215
1	酒精性	1	Ⅱ	1	男	42	22.79	3.62	3.96	2	1.28	1.61	354.3	0.44	90	50	23.84	11.17	0.22	204
1	酒精性	1	Ⅱ	1	男	70	18.47	2.73	3.03	1.17	0.9	1.21	497.4	0.294	88.2	24	24.5	11.05	0.25	154
3	特发性	1	Ⅱ	2	女	37	22.79	3.95	4.21	2.06	1.23	1.43	281.9	0.489	64.37	55	25.88	12.05	0.17	187
3	特发性	3	Ⅳ	1	男	50	23.2	2.62	3.45	0.76	1.01	1.59	429.4	0.359	63.14	28	20.89	11.4	0.62	324
3	特发性	3	Ⅳ	1	男	52	25.31	3.14	3.95	1.41	1.22	1.37	446.7	0.458	93.3	21	19.77	9.65	0.7	232
3	特发性	2	Ⅲ	1	男	44	19.86	2.08	2.66	0.31	0.88	0.92	250	0.182	63.2	41	24.76	9.43	0.43	196
1	酒精性	3	Ⅳ	1	男	69	27.89	3.71	4.73	2.25	1.37	1.35	287.4	0.497	65.2	15	23.35	11.03	1.55	130
2	激素性	1	Ⅱ	1	男	43	24.1	3.41	3.5	1.43	1.29	1.24	298.4	0.35	82.86	54	20.3	9.64	0.24	197
3	特发性	3	Ⅳ	2	女	45	30.85	4.11	4.89	2.49	1.63	1.16	411.9	0.729	55.28	32	25.64	9.37	0.43	216
3	特发性	3	Ⅳ	2	女	54	27.6	3.84	4.66	2.25	1.54	1.17	321.8	0.711	47.69	34	25.58	8.73	0.92	173
3	特发性	2	Ⅲ	2	女	60	20.1	2.15	2.67	0.57	0.9	0.98	335	0.196	61.97	62	32.95	12.11	0.52	269
3	特发性	2	Ⅲ	1	男	38	21.71	2.48	3	0.87	0.95	0.99	352.7	0.254	42.2	23	22.37	7.98	0.34	224
3	特发性	2	Ⅲ	2	女	45	22.83	3	3.56	1.3	1.01	1.2	363.3	0.34	44.56	55	21.44	10.76	0.51	199
2	激素性	2	Ⅲ	2	女	37	22.4	2.62	3.64	2.75	0.89	1.6	377.3	0.672	54	60	32.84	10.39	0.66	184
1	酒精性	3	Ⅳ	1	男	55	22.82	2.7	3.69	1.17	1.1	0.98	326	0.326	60.08	27	25.08	11.15	1.48	208
1	酒精性	3	Ⅳ	1	男	50	23.4	3.19	4.21	1.57	1.15	1.2	439.5	0.374	59.3	44	25.26	10.82	1.08	224
1	酒精性	2	Ⅲ	1	男	39	26.3	4.09	4.77	2.31	1.46	1.4	424	0.62	41.4	18	26.53	9.74	0.65	192
3	特发性	3	Ⅳ	1	男	54	26.89	3.57	4.4	1.85	1.5	1.58	305.4	0.65	43.2	23	21.2	8.9	0.86	169
3	特发性	2	Ⅲ	2	女	40	21.65	2.63	4.15	1.07	1.07	1	375.4	0.307	53.6	53	22.45	10.22	0.41	204
1	酒精性	3	Ⅳ	2	女	54	27.68	3.78	4.76	2.29	1.44	1.29	432	0.456	57.82	30	24.93	11.22	1.7	197
3	特发性	2	Ⅲ	1	男	71	22.83	3.24	3.81	1.43	1.23	1.29	383	0.35	44	45	23.1	9.82	0.32	212
3	特发性	1	Ⅱ	2	女	60	20.34	2.5	2.71	0.8	0.93	1.02	314.6	0.256	54.87	49	25.64	11.97	0.21	184
2	激素性	1	Ⅱ	2	女	42	23.68	3.15	3.29	1.17	1.21	1.15	315.4	0.312	54.6	46	19.82	10.2	0.27	203
2	激素性	2	Ⅲ	2	女	48	23.15	2.92	3.49	1.06	0.97	1.02	346.8	0.342	61.4	54	30.37	11.16	0.47	187
2	激素性	3	Ⅳ	2	女	55	26.1	3.05	4	1.38	1.05	1.24	386.4	0.388	63.7	32	26.84	11.5	0.99	218
2	激素性	2	Ⅲ	2	女	61	26.43	3.61	4.2	1.83	1.43	1.45	383.4	0.438	47	52	31	9.78	0.45	287
1	酒精性	1	Ⅱ	2	女	38	19.62	2.63	3.06	1.02	0.87	1.08	565	0.274	85.5	33	21.6	11.23	0.23	231
2	激素性	2	Ⅲ	2	女	47	21.1	2.5	3.11	2.62	0.9	1.58	340	0.65	59	37	27.75	10.71	0.42	238
2	激素性	2	Ⅲ	2	女	39	24.37	3.01	3.67	1.15	1.07	1.11	359.4	0.335	51.74	36	27.32	12.49	0.67	321
3	特发性	2	Ⅲ	1	男	46	31.05	3.82	4.43	2.14	1.38	1.53	330.9	0.583	82.93	63	22.6	9.63	0.33	197
3	特发性	3	Ⅳ	2	女	54	27.34	3.7	4.52	2	1.52	1.53	417.9	0.673	39.88	43	22.49	9.14	0.87	182
1	酒精性	2	Ⅲ	1	男	41	19.84	2.61	3.4	0.94	0.78	0.96	461	0.423	57.66	31	24.44	9.2	0.63	186
1	酒精性	1	Ⅱ	1	男	43	25.08	3.15	3.46	1.57	1.02	1.26	365	0.34	76.14	23	23.5	10.78	0.15	225
1	酒精性	2	Ⅲ	1	男	42	23.4	3.33	4.04	1.67	1.69	1.24	540.4	0.43	60.79	33	26.39	9.35	0.45	196
3	特发性	2	Ⅲ	1	男	60	26.34	3.77	4.36	2.04	1.36	1.49	308	0.597	58.62	59	25.09	11.04	0.19	249
3	特发性	3	Ⅳ	1	男	47	22.76	2.73	3.57	0.93	1.1	1.29	396	0.389	69.2	62	25.61	11.38	0.96	252
3	特发性	3	Ⅳ	2	女	51	30.2	4	4.9	2.41	1.58	1.31	404.6	0.723	61.03	50	26.13	12.27	1.4	176
3	特发性	2	Ⅲ	1	男	49	23.79	3.23	3.84	1.41	1.21	1.36	327	0.351	61.35	28	25.23	8.52	0.35	185
2	激素性	2	Ⅲ	2	女	42	23.54	2.73	3.32	0.87	0.91	0.98	394	0.274	62.44	31	24.92	10.68	0.38	276
2	激素性	1	Ⅱ	1	男	38	21.24	2.89	3.03	0.9	1.04	0.97	352.2	0.293	57.23	30	27.22	11.73	0.36	207
3	特发性	2	Ⅲ	1	男	44	29.64	4.09	4.53	2.29	1.42	1.52	579	0.607	63.71	26	22.79	13.49	0.56	179
1	酒精性	3	Ⅳ	1	男	37	25.23	3.38	4.38	1.8	1.32	1.22	457	0.562	54.7	52	25.67	11.27	1.28	216
1	酒精性	2	Ⅲ	1	男	46	18.1	2.39	3.01	0.61	0.79	0.92	475.2	0.264	51.29	36	26.57	8.9	0.62	205
3	特发性	3	Ⅳ	1	男	56	28.6	3.77	4.58	2.14	1.49	1.43	434	0.698	55.84	48	24.9	10.7	1.02	173
2	激素性	2	Ⅲ	1	男	45	27.41	3.95	4.51	2.18	1.47	1.49	370.4	0.608	70.08	30	25.71	13.42	0.41	264
2	激素性	3	Ⅳ	1	男	56	19.63	2.57	3.49	0.88	0.97	0.97	402.9	0.308	62.89	25	19.1	9.7	1.19	159
3	特发性	2	Ⅲ	2	女	71	20.79	2.34	2.85	0.66	0.99	0.96	154	0.231	50.65	63	19.3	9.65	0.57	233
1	酒精性	1	Ⅱ	1	男	34	20.4	3.53	3.79	1.96	1.14	1.45	348.6	0.3	71	18	19.4	8.99	0.28	227
2	激素性	2	Ⅲ	2	女	42	24.4	3.19	3.82	1.27	1.12	1.27	344	0.414	63.38	44	32.11	12.51	0.68	201
1	酒精性	3	Ⅳ	1	男	50	22.61	2.54	3.51	1.06	1	0.95	592.8	0.179	50.04	28	22.84	8.87	1.36	210
3	特发性	2	Ⅲ	1	男	65	22.44	2.89	3.57	1.23	1.1	1.2	357	0.339	56.82	67	25.34	12.37	0.34	254
3	特发性	3	Ⅳ	1	男	49	20.78	2.65	3.46	0.77	1.14	1.29	436	0.37	57.63	34	28.17	12.67	0.35	76
3	特发性	3	Ⅳ	1	男	58	25.67	3.11	3.92	1.36	1.18	1.24	289.5	0.421	49.78	53	24.74	12.51	0.41	168
1	酒精性	2	Ⅲ	2	女	35	29.87	4.12	4.69	2.37	1.57	1.39	436	0.534	46	63	26.64	13.12	0.46	217
2	激素性	3	Ⅳ	2	女	45	27.3	3.4	4.37	1.88	1.34	1.39	276	0.523	48.3	21	24.33	12.8	0.35	166
2	激素性	3	Ⅳ	1	男	57	27.54	3.08	4.02	1.39	1.07	1.21	370.9	0.408	66	18	22.37	7.95	1.08	173
1	酒精性	2	Ⅲ	1	男	53	22	3.67	4.4	1.97	1.42	1.32	343.8	0.362	55.2	51	24.3	12.87	0.45	210
3	特发性	2	Ⅲ	1	男	60	24.6	3.49	4.03	1.69	1.29	1.38	376.3	0.423	55.2	60	25.97	12.36	0.38	251
3	特发性	1	Ⅱ	2	女	44	23.76	3.94	4.18	2.03	1.21	1.42	260.7	0.479	62.88	40	26.47	11.5	0.38	179
1	酒精性	2	Ⅲ	1	男	62	24.47	3.91	4.62	2.21	1.52	1.3	472.4	0.579	71.5	48	24.38	11.95	0.62	207
3	特发性	2	Ⅲ	1	男	70	21.2	2.13	2.72	0.56	0.89	1	205.1	0.278	89	55	26.3	12.17	0.35	245
1	酒精性	2	Ⅲ	1	男	46	23.76	3.71	4.43	2.03	1.39	1.29	562	0.506	52.69	21	26.49	12.5	0.64	178
3	特发性	1	Ⅱ	2	女	65	18.54	2.05	2.3	0.48	0.83	0.99	299.6	0.196	51.6	47	26.3	11.84	0.19	172
1	酒精性	3	Ⅳ	1	男	52	23	2.97	3.95	1.38	1.17	1.99	571.7	0.289	49.2	18	22.79	9.09	1.4	165
1	酒精性	2	Ⅲ	1	男	43	19.3	2.7	3.37	1	0.94	1.1	422.3	0.312	55.4	52	26.97	13.7	0.68	163
1	酒精性	1	Ⅱ	1	男	41	18.37	3.81	4.13	2.18	1.22	1.65	293	0.443	80.11	20	16.3	9.43	0.31	230
3	特发性	2	Ⅲ	1	男	45	25.7	3.61	4.14	1.87	1.35	1.39	410.7	0.436	82.55	69	26.04	11.78	0.52	158
2	激素性	1	Ⅱ	2	女	38	22.4	3.14	3.27	1.16	1	1.1	374.9	0.311	59.2	18	22	11.67	0.22	199
3	特发性	3	Ⅳ	1	男	55	27.22	3.65	4.47	1.93	1.42	1.22	282.1	0.568	45.6	51	25.94	10.01	0.64	184
1	酒精性	2	Ⅲ	2	女	47	19.43	2.62	3.47	0.97	0.95	0.99	407	0.297	58.79	65	18.46	9.33	0.42	252
3	特发性	1	Ⅱ	2	女	41	19.73	2.73	2.94	1.03	0.97	1.03	308.8	0.266	45	23	24.11	10.74	0.24	175
2	激素性	3	Ⅳ	2	女	50	28.6	3.32	4.27	1.72	1.35	1.39	429.1	0.51	87.34	21	24.48	9.66	1.06	223
2	激素性	2	Ⅲ	1	男	49	26.72	3.77	4.41	1.99	1.38	1.49	384.4	0.562	61.1	21	25.34	12.81	0.69	117
1	酒精性	3	Ⅳ	2	女	46	24.12	3.22	4.19	1.67	1.21	1.21	530.3	0.345	55	26	23.03	9.15	1.08	170
3	特发性	2	Ⅲ	2	女	37	22.44	2.85	3.5	0.92	1.04	1.01	343.5	0.305	81.93	32	26.13	11	0.54	208
1	酒精性	3	Ⅳ	1	男	39	28.3	3.92	4.9	2.43	1.51	1.4	491.1	0.536	61.1	23	24.67	10.92	0.96	162
3	特发性	2	Ⅲ	2	女	42	21.36	2.37	2.94	0.79	0.97	0.97	289.7	0.28	78.82	36	21.43	9.81	0.53	273
1	酒精性	2	Ⅲ	1	男	42	20.65	3.78	4.42	2.05	1.53	1.33	338	0.561	83	24	24.1	10.05	0.4	197
3	特发性	3	Ⅳ	2	女	55	21.34	2.37	3.19	0.51	0.9	1.45	357.6	0.364	63.9	55	27.53	11.66	0.59	227
3	特发性	3	Ⅳ	2	女	54	23.6	2.54	3.38	0.65	0.95	1.51	393	0.377	83.3	27	27.72	11.42	0.6	232
1	酒精性	2	Ⅲ	1	男	78	24.1	3.38	4.11	1.69	1.51	1.25	164.2	0.452	85.1	40	22.69	10	0.43	183
2	激素性	3	Ⅳ	2	女	52	29.2	4.06	4.99	2.57	1.62	1.61	627.3	0.699	95	23	25.03	11.56	1.1	274
2	激素性	3	Ⅳ	1	男	76	23.64	2.77	3.67	1.07	0.96	1.02	319	0.315	42.6	26	27.11	9.41	0.9	196
1	酒精性	1	Ⅱ	1	男	40	24	2.78	3.1	1.23	0.96	1.19	256.7	0.303	47.23	23	24.92	11.58	0.27	173
2	激素性	1	Ⅱ	2	女	67	23.64	3.37	3.5	1.35	1.22	1.26	303	0.342	55.15	23	23.08	12.03	0.28	161
2	激素性	3	Ⅳ	1	男	80	19.4	2.43	3.31	0.76	0.95	0.94	167.4	0.299	60.83	35	27.6	10.33	0.83	186
1	酒精性	3	Ⅳ	1	男	39	20.69	2.81	3.79	1.28	1.17	0.9	496.3	0.34	63	25	25.06	9.5	1.37	157
2	激素性	2	Ⅲ	2	女	45	25.2	2.91	3.54	1.08	1.03	1	371.5	0.324	89.9	33	25.38	10.76	0.64	231
3	特发性	1	Ⅱ	1	男	35	19.65	2.58	2.79	0.89	0.94	0.98	304.6	0.251	58.24	21	23.87	12.64	0.11	201
3	特发性	2	Ⅲ	2	女	64	25.69	3.69	4.17	1.89	1.37	1.41	294	0.453	99.83	39	22.57	9.68	0.32	261
3	特发性	3	Ⅳ	2	女	43	27.394	3.59	4.34	1.87	1.38	1.54	370.2	0.537	45	22	22.84	9.99	0.88	219
3	特发性	2	Ⅲ	2	女	60	22.3	2.53	3.05	0.91	0.99	0.95	299.4	0.303	97.45	56	24.98	12.57	0.57	276
1	酒精性	3	Ⅳ	1	男	62	25.77	3.52	4.53	2.03	1.38	1.3	582.9	0.507	66	32	21.47	10.17	1.29	151
2	激素性	1	Ⅱ	1	男	39	25.3	3.71	3.83	1.8	1.3	1.33	203.9	0.411	40.2	25	23.39	11.61	0.34	236
2	激素性	3	Ⅳ	2	女	57	29.6	4.13	5.09	2.61	1.72	1.63	434.3	0.734	85.1	24	26.98	9.5	0.87	234
2	激素性	3	Ⅳ	1	男	40	27.2	3.57	4.5	2.07	1.37	1.56	425	0.714	61.38	51	24.27	10	0.94	227
2	激素性	3	Ⅳ	1	男	37	23.8	2.43	3.37	0.72	0.99	1	392.2	0.296	59.35	37	24.49	11.52	1.08	141
1	酒精性	3	Ⅳ	1	男	52	22.9	2.97	4	1.38	1.09	1	364.7	0.36	42.2	40	20.34	10.97	1.15	149
3	特发性	3	Ⅳ	2	女	54	29.42	4.08	4.91	2.47	1.55	1.57	327.4	0.71	78.32	30	25.62	9.8	0.92	176
3	特发性	1	Ⅱ	1	男	64	21.47	3.46	3.66	1.68	1.09	1.36	287	0.42	84.67	26	26.54	10.8	0.37	205
1	酒精性	3	Ⅳ	1	男	50	28.82	3.69	4.72	2.19	1.48	1.34	469	0.511	41.37	22	19.5	11	0.84	214
1	酒精性	3	Ⅳ	1	男	52	30.4	4	4.97	2.51	1.63	1.45	515.4	0.574	58.33	24	21.74	10.82	1.36	164
1	酒精性	2	Ⅲ	1	男	45	31.8	4.2	4.86	2.49	1.6	1.76	429.2	0.623	89.9	52	20.3	9.53	0.41	154
3	特发性	2	Ⅲ	2	女	45	22.54	2.89	3.53	1.27	1.08	1.11	403	0.337	80.07	57	29.8	13.02	0.31	264
3	特发性	2	Ⅲ	1	男	68	24.61	3.23	3.77	1.44	1.19	1.29	321.8	0.345	88.42	29	24.27	9.52	0.34	216
3	特发性	3	Ⅳ	2	女	51	21.68	2.37	3.16	0.49	1.02	1.26	251	0.302	55.9	49	25.36	11.61	0.9	225
3	特发性	2	Ⅲ	1	男	70	23	2.96	3.64	1.28	1.05	1.2	315	0.35	81.4	46	25.37	12.46	0.55	256
1	酒精性	2	Ⅲ	1	男	60	23.55	3.86	4.55	2.13	1.33	1.41	443	0.543	91	69	24.36	11.1	0.64	262
2	激素性	3	Ⅳ	2	女	46	24.22	2.62	3.59	0.93	1.02	1.04	394.2	0.32	66.15	23	24.7	11.79	1.14	168
3	特发性	1	Ⅱ	2	女	61	22.3	3.65	3.91	1.77	1.15	1.38	275.6	0.437	55.33	37	23.9	8.97	0.27	224
3	特发性	3	Ⅳ	1	男	55	24.1	2.81	3.65	1.06	1.03	1.11	417.2	0.39	80.87	53	18.96	10.13	0.97	236
3	特发性	2	Ⅲ	1	男	45	25.74	3.49	4.03	1.63	1.2	1.37	577.8	0.408	62.3	60	24.76	10.02	0.54	260
3	特发性	2	Ⅲ	1	男	64	21.59	2.63	3.21	1.01	1	1	332.8	0.31	64.27	62	24.87	9.96	0.5	255
3	特发性	3	Ⅳ	2	女	54	23.4	2.5	3.37	0.63	0.97	0.99	316.5	0.352	50.74	60	27.84	9.47	0.54	230
2	激素性	3	Ⅳ	2	女	58	27.96	3.72	4.65	2.24	1.51	1.53	300.3	0.679	82.3	19	26.67	9.02	1.04	207
1	酒精性	3	Ⅳ	1	男	59	17.69	2.47	3.51	0.99	1.66	0.89	483	0.182	61.3	57	22.35	8.78	1.5	231
1	酒精性	3	Ⅳ	1	男	64	21.74	3.05	4.02	1.43	1.24	1.14	476.7	0.43	61	53	23.5	9.04	1.12	203
1	酒精性	3	Ⅳ	2	女	36	21.9	2.8	3.79	1.25	1.23	0.98	576.8	0.38	63.23	50	28.33	11.16	0.99	143
3	特发性	3	Ⅳ	1	男	58	26.71	3.49	4.28	1.71	1.43	1.16	340.7	0.436	88.7	56	28.21	11.28	0.76	221
3	特发性	3	Ⅳ	2	女	46	20.65	2.35	3.16	0.47	0.94	1.53	288.3	0.303	96.33	27	28	11.4	0.63	174
1	酒精性	1	Ⅱ	1	男	68	29.45	3.87	4.21	2.26	1.25	1.66	379	0.46	86.8	52	27.5	9.86	0.51	178
3	特发性	3	Ⅳ	2	女	54	28.94	3.93	4.77	2.31	1.48	1.57	634.7	0.687	100.8	32	25.5	9.98	0.81	224
3	特发性	2	Ⅲ	1	男	50	26.42	3.55	4.17	1.75	1.27	1.41	339	0.38	59.64	59	26.86	9.84	0.33	264
2	激素性	2	Ⅲ	2	女	66	23.6	3.1	3.73	1.23	1.09	1.23	378.6	0.351	53.8	34	26.33	11.23	0.43	254
2	激素性	2	Ⅲ	2	女	45	24.1	3.36	4.01	1.56	1.18	1.33	317.7	0.383	91.47	41	27.75	12.39	0.42	277
2	激素性	2	Ⅲ	2	女	67	28.2	4.04	4.69	2.27	1.25	1.57	395	0.612	49.88	15	27.53	11.23	0.45	229
2	激素性	2	Ⅲ	2	女	42	27.43	3.65	4.14	1.87	1.48	1.46	362.6	0.564	51.69	22	27.57	12.75	0.43	210
1	酒精性	2	Ⅲ	1	男	69	23.7	3.21	3.93	1.59	1.07	1.31	425.9	0.352	50.09	39	31.42	12.17	0.39	293
2	激素性	1	Ⅱ	1	男	39	19.27	2.94	3.09	0.96	0.95	1	166.4	0.303	83.41	26	25.49	9.91	0.61	192
2	激素性	1	Ⅱ	1	男	48	18.99	2.72	2.86	0.75	0.92	0.99	334.3	0.273	39.6	22	25.17	11.95	0.4	226
3	特发性	1	Ⅱ	2	女	44	18.15	1.97	2.23	0.27	0.74	0.95	415	0.176	81.76	57	26.56	9.77	0.23	227
3	特发性	2	Ⅲ	1	男	67	21.8	2.65	3.2	1.06	0.97	1.01	323.7	0.306	49.2	32	22.76	13.22	0.54	261
1	酒精性	3	Ⅳ	1	男	52	27.4	3.93	4.88	2.46	1.46	1.41	499	0.495	78.2	25	26.34	9.1	1	160
1	酒精性	2	Ⅲ	1	男	49	25.42	3.75	4.47	2.05	1.23	1.37	397.4	0.53	61.1	24	35.67	12.67	0.47	265
1	酒精性	2	Ⅲ	1	男	53	24.3	3.99	4.73	2.29	1.39	1.39	467.9	0.567	89.33	48	26.43	11.14	0.6	187
3	特发性	1	Ⅱ	2	女	40	21.03	2.17	2.4	0.59	0.85	0.99	267.5	0.238	88.43	63	25.2	11.92	0.21	232
2	激素性	3	Ⅳ	2	女	52	28.42	4.01	4.97	2.52	1.66	1.57	462.3	0.721	83.11	55	26.53	9.29	0.99	176
2	激素性	3	Ⅳ	2	女	55	27.64	3.74	4.66	2.25	1.49	1.55	393.9	0.684	97.72	36	27.23	10.79	1.35	199
3	特发性	3	Ⅳ	1	男	56	22.63	2.67	3.49	0.87	1	1.21	336.8	0.367	104.12	29	27.94	11.94	0.74	179
1	酒精性	2	Ⅲ	1	男	52	25.47	3.52	4.25	1.81	1.21	1.36	436.6	0.412	56.64	33	24.46	12.22	0.42	260
1	酒精性	2	Ⅲ	1	男	57	28.6	4.27	4.9	2.59	1.44	1.35	795	0.623	83.22	63	24.3	12.84	0.65	188
2	激素性	3	Ⅳ	1	男	57	22.4	2.67	3.52	0.95	1	1.05	411.7	0.3	80.1	52	27.06	10.4	0.76	189
2	激素性	2	Ⅲ	2	女	46	26.11	3.42	4	1.64	1.41	1.48	367.4	0.522	57	44	22.21	10.34	0.67	291
2	激素性	1	Ⅱ	1	男	42	22	3.06	3.17	1.07	0.99	1.03	504	0.32	80.77	29	23.22	11.77	0.23	200
1	酒精性	3	Ⅳ	1	男	60	30.23	4.09	5.11	2.59	1.58	1.43	513.4	0.562	43.37	57	27.4	8.97	1.44	209
3	特发性	3	Ⅳ	2	女	58	18.67	2.14	2.97	0.32	0.89	1.6	343.6	0.298	74.86	41	28.17	9.74	0.78	216
2	激素性	2	Ⅲ	1	男	44	24.3	2.77	3.29	0.85	1.35	1.01	391.9	0.416	80.63	65	22.87	11.12	0.44	280
2	激素性	3	Ⅳ	2	女	55	30.1	4.11	5.13	2.67	1.68	1.62	337.9	0.733	58.67	16	27.11	9.27	1.31	218
1	酒精性	2	Ⅲ	1	男	67	23.44	3.54	4.29	1.84	1.16	1.28	400.5	0.42	59	26	21.09	8.52	0.62	139
3	特发性	3	Ⅳ	2	女	57	18.79	2.22	3.15	0.39	0.94	1.16	333.8	0.276	82.97	18	26.53	10	0.66	191
3	特发性	3	Ⅳ	1	男	58	29.52	4.08	4.88	2.45	1.44	1.2	387	0.738	88.17	20	27.73	8.9	0.86	208
3	特发性	3	Ⅳ	2	女	44	27.88	3.83	4.65	2.26	1.38	1.31	374.2	0.721	86.38	24	27.45	8.87	0.54	171
1	酒精性	3	Ⅳ	1	男	53	32.8	4.36	5.39	2.83	1.62	1.5	454.3	0.634	49.3	21	28.2	10.08	1.5	142
2	激素性	1	Ⅱ	2	女	54	24.03	3.54	3.65	1.6	1.27	1.26	342.6	0.368	98.37	31	25.34	9.7	0.37	266
2	激素性	3	Ⅳ	2	女	52	28.35	3.84	4.78	2.36	1.54	1.49	384.6	0.7	51	13	21.83	9.36	1.14	228
2	激素性	2	Ⅲ	2	女	41	23.75	2.64	3.25	0.79	1.05	0.98	340.7	0.306	73.12	71	25.2	10.64	0.18	301
2	激素性	1	Ⅱ	2	女	39	20.19	2.55	2.7	0.57	0.93	0.92	233	0.29	78.81	50	22.87	11.46	0.22	168
1	酒精性	3	Ⅳ	1	男	49	25.44	3.85	4.82	2.36	1.59	1.28	487	0.537	53.57	50	26.16	10.45	1.05	144
3	特发性	1	Ⅱ	1	男	65	21.2	2.22	2.46	0.64	0.87	1	318.2	0.244	75.61	61	24.33	10.3	0.35	238
3	特发性	2	Ⅲ	1	男	64	23.74	3.17	3.68	1.39	1.14	1.3	305.4	0.332	43	54	20.74	13	0.29	266
1	酒精性	2	Ⅲ	1	男	48	20.25	2.99	3.72	1.38	1.02	1.22	458.6	0.376	56.92	57	24.25	9.7	0.64	246
1	酒精性	3	Ⅳ	1	男	53	23.62	2.66	3.7	1.12	1.09	0.93	610	0.321	71	56	25.46	9.28	1.21	149
1	酒精性	2	Ⅲ	2	女	47	23.5	3.12	3.85	1.56	1.1	1.21	415.8	0.325	52.1	42	22.24	10.25	0.44	192
3	特发性	1	Ⅱ	1	男	70	22.46	3.47	3.71	1.63	1.12	1.34	309.3	0.399	85.16	23	26.42	10.1	0.19	236
3	特发性	2	Ⅲ	2	女	45	20.89	2.45	3.11	0.88	0.94	1.02	291.3	0.277	99.3	27	29.82	12.87	0.57	257
3	特发性	2	Ⅲ	1	男	39	20.97	2.34	2.95	0.74	0.95	0.97	259	0.27	79.71	24	27.25	12.57	0.53	191
3	特发性	1	Ⅱ	1	男	42	20.15	2.63	2.85	0.94	0.93	1.01	321	0.252	70	58	24.32	9.71	0.25	210
1	酒精性	2	Ⅲ	2	女	43	24.71	3.56	4.29	1.87	1.27	1.29	389.2	0.404	51.22	23	24.82	9.31	0.41	376
2	激素性	3	Ⅳ	2	女	56	23.03	2.89	3.82	1.19	1.03	1.09	391.7	0.34	102.43	12	20.94	10.79	1.27	169
3	特发性	3	Ⅳ	2	女	56	28	3.97	4.72	2.39	1.46	1.54	400.6	0.74	94.22	29	26.04	9.6	0.68	185
3	特发性	2	Ⅲ	2	女	51	20.54	2.19	2.64	0.59	0.89	0.92	320	0.261	77.76	30	22.17	9.89	0.33	265
3	特发性	2	Ⅲ	1	男	45	24.6	3.36	3.94	1.54	1.28	1.33	331	0.368	82.37	57	25.06	14.02	0.51	144
3	特发性	2	Ⅲ	2	女	73	26.15	3.74	4.35	2.09	1.38	1.49	326.3	0.564	92.82	54	26.94	9.7	0.31	264
3	特发性	2	Ⅲ	2	女	65	20.79	2.32	2.97	0.73	1.01	0.93	361.7	0.269	61	24	24.85	12.3	0.56	173
2	激素性	1	Ⅱ	2	女	70	25.4	4.01	4.1	2.15	1.32	1.53	293.6	0.522	97.82	26	19.89	12	0.07	134
1	酒精性	3	Ⅳ	1	男	53	22.7	2.79	3.75	1.18	1.12	0.93	533.4	0.269	45	51	22.6	11.52	1.28	191
1	酒精性	2	Ⅲ	1	男	45	35.23	3.2	3.72	1.6	1.13	1.25	452.5	0.415	91.93	67	24.79	9.1	0.39	234
1	酒精性	2	Ⅲ	1	男	62	27.42	4.18	4.84	2.42	1.48	1.41	173	0.605	80.9	44	24.56	13.3	0.64	239
3	特发性	1	Ⅱ	1	男	35	22.664	3.8	4.03	1.92	1.2	1.39	390.3	0.456	82.71	42	25.42	9.86	0.38	203
3	特发性	3	Ⅳ	2	女	45	24.1	2.7	3.54	0.81	1.03	1.44	417.2	0.369	98.4	33	25.82	9.72	0.61	164
1	酒精性	1	Ⅱ	2	女	42	19.6	2.49	2.82	0.79	0.8	0.97	196	0.245	50.7	20	25.8	10.95	0.48	225
3	特发性	3	Ⅳ	1	男	54	25.2	3.11	3.93	1.37	1.09	1.59	399	0.425	80.13	32	34.67	9.69	0.88	148
3	特发性	2	Ⅲ	2	女	67	27.22	3.78	4.3	2.08	1.41	1.5	386.5	0.58	71	43	27.42	11.23	0.51	183
2	激素性	2	Ⅲ	2	女	72	27.12	3.82	4.43	2.01	1.39	1.47	420.4	0.561	82.93	21	25.74	11.13	0.62	267
2	激素性	2	Ⅲ	2	女	48	28	3.92	4.49	2.14	1.43	1.48	343	0.582	54.14	52	27.58	12.51	0.64	263
2	激素性	3	Ⅳ	1	男	57	29.14	3.94	4.87	2.46	1.55	1.44	405.6	0.716	85.19	15	20.3	8.82	0.86	256
2	激素性	2	Ⅲ	1	男	42	28.64	4.07	4.7	2.29	1.51	1.51	612	0.623	90.2	57	27.7	11.6	0.43	161
1	酒精性	1	Ⅱ	2	女	39	20.23	2.35	2.77	0.53	0.82	0.94	472.2	0.237	83.32	48	21.98	10.52	0.39	221
2	激素性	2	Ⅲ	1	男	68	26	3.29	3.83	1.49	1.14	1.29	379.2	0.391	52.54	52	20.36	11.1	0.41	209
2	激素性	1	Ⅱ	2	女	41	24.61	3.77	3.82	1.85	1.27	1.41	361.4	0.46	43	31	25.58	11.82	0.39	233
3	特发性	2	Ⅲ	2	女	48	21.3	2.58	3.11	0.96	0.96	1	377.4	0.301	36.32	21	27.31	10.2	0.34	284
3	特发性	1	Ⅱ	1	男	69	19.91	2.71	2.94	0.99	0.94	1.05	328.9	0.267	70.6	25	26.23	9.31	0.34	163
1	酒精性	3	Ⅳ	1	男	50	25.9	3.42	445	1.87	1.31	1.27	549.7	0.378	48.51	53	22.32	8.69	0.91	176
1	酒精性	1	Ⅱ	1	男	69	21.32	3.94	4.32	2.48	1.23	1.77	511.3	0.448	53.89	14	18.44	10.03	0.35	184
1	酒精性	3	Ⅳ	1	男	48	26.34	3.33	4.3	1.75	1.3	1.24	556.5	0.362	49.8	51	19.66	10.92	0.83	241
3	特发性	3	Ⅳ	2	女	54	27.32	3.79	4.59	2.11	1.46	1.61	354.3	0.694	60.74	35	33.8	9.5	0.82	157
1	酒精性	3	Ⅳ	1	男	49	22.89	3.04	4.07	1.45	1.11	1.1	487.6	0.317	54.25	43	20.87	9.73	1.28	134
1	酒精性	2	Ⅲ	1	男	45	19.4	2.66	3.44	0.9	0.87	0.97	499	0.287	86.82	45	26.11	12.86	0.65	224
3	特发性	3	Ⅳ	2	女	52	21.56	2.29	3.21	0.36	0.96	1.15	167	0.3	72	57	31.77	7.93	0.9	197
3	特发性	2	Ⅲ	1	男	50	24.75	3.27	3.85	1.49	1.22	1.32	372	0.374	75.34	24	27.18	9.71	0.45	202
2	激素性	3	Ⅳ	1	男	59	22.5	2.53	3.49	0.82	0.9	0.92	357.6	0.302	87.46	46	27.16	9.03	0.81	153
2	激素性	3	Ⅳ	1	男	60	29.64	4.19	5.13	2.62	1.69	1.5	733.4	0.733	60.95	43	24.56	9.3	1.09	142
2	激素性	2	Ⅲ	1	男	64	25.37	3.44	4.05	1.65	1.16	1.35	331.9	0.432	94.12	47	35.2	10.6	0.73	225
2	激素性	1	Ⅱ	1	男	39	24.23	3.65	3.78	1.75	1.24	1.37	197	0.424	81.7	37	21.6	9.78	0.36	239
1	酒精性	2	Ⅲ	1	男	72	23.64	3.7	4.39	2.01	1.45	1.38	349	0.567	71	11	26.57	13	0.63	257
3	特发性	1	Ⅱ	1	男	45	21.68	3.39	3.63	1.56	1.08	1.29	339.7	0.389	42.77	26	26.08	9.15	0.19	184
2	激素性	2	Ⅲ	2	女	45	24.2	2.47	3.07	0.53	0.91	0.9	177.6	0.25	92.3	29	27.66	10.44	0.08	233
2	激素性	1	Ⅱ	1	男	61	21.77	2.85	2.99	0.87	0.87	0.97	278.2	0.312	79.6	23	19.16	9.6	0.32	246
2	激素性	2	Ⅲ	1	男	40	26.1	3.52	4.12	1.73	1.33	1.43	401.1	0.436	81.57	26	27.59	12.7	0.65	208
1	酒精性	1	Ⅱ	2	女	39	23.77	3.63	3.94	2.07	1.14	1.62	363.1	0.457	39	26	21.87	11.99	0.26	194
1	酒精性	2	Ⅲ	1	男	42	17.9	2.94	3.68	1.32	0.97	1.19	424	0.362	61.62	22	26.09	12.46	0.51	211
3	特发性	1	Ⅱ	1	男	39	22.89	3.61	3.84	1.73	1.12	1.33	343.4	0.416	36.6	30	23.93	9.92	0.07	157
3	特发性	2	Ⅲ	2	女	40	21.4	2.47	3.01	0.86	0.9	0.99	318	0.291	91.63	27	27.11	9.59	0.55	323
3	特发性	3	Ⅳ	2	女	46	27.81	3.61	4.44	1.95	1.38	1.19	327.1	0.549	86.51	55	30.47	10.48	0.6	146
2	激素性	2	Ⅲ	1	男	45	28.3	4	4.64	2.2	1.48	1.5	399.4	0.573	72.5	26	27.54	11.12	0.45	259
1	酒精性	3	Ⅳ	1	男	59	29.1	4.08	5.04	2.57	1.64	1.36	559	0.623	57.63	36	22.27	10.15	1.39	157
1	酒精性	3	Ⅳ	1	男	57	23.4	2.91	3.87	1.32	1.07	1	513.7	0.279	62.27	55	24.98	11.22	0.68	163
1	酒精性	1	Ⅱ	2	女	41	17.92	2.44	2.83	0.71	0.77	0.96	353	0.25	50.8	25	24.12	9.81	0.4	215
3	特发性	3	Ⅳ	1	男	58	23.92	2.93	3.76	1.23	1.07	1.55	306	0.428	100.15	49	29.9	9.57	0.43	208
3	特发性	2	Ⅲ	2	女	36	22.72	2.79	3.44	1.04	1.05	1.01	300.7	0.316	38.89	28	25.06	9.52	0.52	307
1	酒精性	3	Ⅳ	2	女	55	30.8	4.43	5.49	2.9	1.73	1.45	603.2	0.744	78.84	52	22.13	11.09	2.45	201
3	特发性	3	Ⅳ	1	男	56	26.74	3.37	4.19	1.63	1.28	1.24	382.5	0.457	48.4	44	28.03	10.21	1.08	163
3	特发性	3	Ⅳ	2	女	55	21.56	2.48	3.27	0.59	0.97	1.52	422	0.322	59.78	47	28.14	11.8	0.55	134
2	激素性	1	Ⅱ	2	女	38	23.2	3.19	3.33	1.25	1.06	1.21	335	0.337	93.34	39	23.27	10.15	0.22	241
2	激素性	3	Ⅳ	1	男	46	22.6	3.19	4.16	1.49	1.26	1.34	340.8	0.377	68.2	50	24.5	11.12	1.04	190
2	激素性	3	Ⅳ	1	男	52	26.73	3.54	4.47	2.06	1.36	1.53	362.6	0.683	77.85	53	27.25	8	0.95	159
2	激素性	1	Ⅱ	2	女	36	20.46	2.56	2.69	0.59	0.91	0.91	317.7	0.188	107.31	54	25.35	11.92	0.38	226
1	酒精性	2	Ⅲ	1	男	45	21.04	3.04	3.72	1.45	1.02	1.22	439.4	0.344	34.76	34	25.43	9.91	0.56	167
2	激素性	3	Ⅳ	1	男	56	22.09	2.39	3.65	0.65	0.97	0.9	392.1	0.306	47	56	30.43	12.87	0.97	182
2	激素性	2	Ⅲ	1	男	42	22.43	2.71	3.34	0.8	0.95	1.01	376.9	0.3	87.3	32	27.46	12.09	1	271
3	特发性	2	Ⅲ	1	男	48	23.2	3.09	3.64	1.37	1.11	1.24	382.6	0.33	85.47	32	25.12	10.93	0.56	249
3	特发性	1	Ⅱ	1	男	64	19.9	2.33	2.54	0.76	0.91	0.95	339.2	0.273	86.37	32	24.51	12.13	0.24	213
1	酒精性	2	Ⅲ	1	男	49	22.3	3.34	4.03	1.67	1.3	1.26	446	0.403	39.86	33	26.1	12.11	0.44	231
1	酒精性	3	Ⅳ	1	男	58	24.62	3.51	4.53	2	1.57	1.22	464.7	0.637	83.92	19	25.2	11.43	1.35	158
1	酒精性	3	Ⅳ	2	女	35	27.7	3.86	4.89	2.38	1.63	1.27	502.4	0.681	84.71	23	25.4	9.25	1.24	149
3	特发性	3	Ⅳ	1	男	69	27.7	3.62	4.53	1.97	1.35	1.29	359.9	0.589	85.16	63	30.43	12.61	1.13	218
1	酒精性	1	Ⅱ	1	男	76	18.4	2.36	2.76	0.59	0.81	0.93	323	0.196	89.84	29	24.3	10.5	0.37	223
1	酒精性	3	Ⅳ	1	男	52	22.36	2.7	3.72	1.2	1.03	0.97	551.6	0.341	86.19	26	28.17	9.39	1.26	155
3	特发性	3	Ⅳ	1	男	55	29.6	4.01	4.87	2.43	1.63	1.46	679	0.69	72.85	63	31.46	12.06	0.49	211
3	特发性	2	Ⅲ	2	女	47	26.19	3.67	4.19	1.93	1.39	1.47	333	0.452	77.43	37	25.24	8.71	0.32	181
2	激素性	3	Ⅳ	2	女	50	23.71	2.52	3.47	0.81	1.01	0.93	400.3	0.327	64.83	54	27.14	11.14	1	231
2	激素性	2	Ⅲ	1	男	68	23.19	3.06	3.61	1.18	1.08	1.14	363.1	0.311	72	34	25.14	12.43	0.69	307
2	激素性	3	Ⅳ	2	女	54	26.34	3.4	4.33	1.87	1.36	1.33	388.9	0.518	66.32	52	26.63	9.27	1.03	212
2	激素性	1	Ⅱ	2	女	38	21.1	2.69	2.8	0.69	0.97	0.94	324.4	0.3	75.73	38	25.38	9.83	0.24	218
1	酒精性	2	Ⅲ	1	男	72	26.89	4.1	4.75	2.34	1.53	1.77	434.3	0.647	46.3	64	24.76	10.1	0.63	268
3	特发性	3	Ⅳ	1	男	58	24	2.88	3.69	1.07	1.12	1.63	371.4	0.391	41.84	52	30.3	11.91	0.83	216
2	激素性	2	Ⅲ	2	女	43	21.7	2.52	3.11	0.67	0.93	0.96	340.3	0.241	64.4	48	25.24	12.75	0.67	279
2	激素性	2	Ⅲ	1	男	45	29.7	3.92	4.09	2.11	1.48	1.53	328	0.633	40.61	51	25.28	13.32	0.39	305
1	酒精性	1	Ⅱ	1	男	62	23.67	3.52	3.83	1.9	1.27	1.55	410.2	0.472	88.1	33	22.64	9.78	0.26	215
1	酒精性	2	Ⅲ	1	男	68	24.4	2.71	3.47	1.06	0.79	0.99	441.6	0.314	99.89	67	26.32	9.4	0.6	163
2	激素性	2	Ⅲ	2	女	38	23.44	2.73	3.3	0.89	0.96	0.98	367	0.249	38.16	55	27.47	11.48	0.4	186
2	激素性	1	Ⅱ	2	女	62	23.07	3.09	3.21	1.08	1.03	1.02	252	0.325	59.61	13	25.22	9.46	0.39	224
2	激素性	2	Ⅲ	2	女	72	25.2	3.11	3.69	1.22	1.11	1.2	394.2	0.354	67.99	42	26.11	12.39	0.43	314
1	酒精性	2	Ⅲ	1	男	66	19.07	2.49	3.14	0.85	0.82	1.98	377	0.288	93.71	56	24.47	12.6	0.42	242
3	特发性	3	Ⅳ	1	男	50	26.3	3.23	4.04	1.54	1.18	1.14	380.2	0.419	40.03	50	29.6	11.18	0.92	120
2	激素性	3	Ⅳ	2	女	55	27.1	3.49	4.39	1.97	1.37	1.37	394	0.527	71.07	48	24.66	11.42	1.1	226
1	酒精性	2	Ⅲ	1	男	45	23.33	3.16	3.76	1.58	1.22	1.16	420.4	0.405	87.19	26	24.9	12.44	0.27	291
3	特发性	2	Ⅲ	2	女	49	20.5	2.38	2.99	0.75	0.8	0.97	417	0.266	58.43	26	25.31	8.57	0.33	167
3	特发性	1	Ⅱ	1	男	62	23.05	3.76	3.95	1.86	1.13	1.35	381.4	0.42	82.71	52	24.78	11.9	0.17	218
1	酒精性	2	Ⅲ	2	女	62	25.2	3.47	4.11	1.73	1.32	1.24	395	0.417	82.9	62	25.99	13.31	0.44	265
2	激素性	2	Ⅲ	2	女	64	25.74	3.24	3.82	1.36	1.15	1.31	333.5	0.368	47.92	65	27.76	13.7	0.65	273
3	特发性	2	Ⅲ	1	男	43	27.3	3.95	4.57	2.27	1.44	1.54	268.4	0.631	39.34	63	26.94	9.65	0.41	287
1	酒精性	2	Ⅲ	1	男	39	27.1	4.02	4.73	2.3	1.54	1.35	491	0.52	81.58	59	20.64	11.07	0.45	253
2	激素性	2	Ⅲ	1	男	75	26.3	3.38	3.99	1.52	1.26	1.33	271	0.389	80.2	52	27.6	10.8	0.66	281
2	激素性	3	Ⅳ	1	男	58	23.3	2.92	3.84	1.27	1.1	1.2	366.6	0.37	60.58	39	27.2	10.49	0.92	232
1	酒精性	3	Ⅳ	2	女	66	23.2	2.86	3.83	1.26	1.12	1.02	453	0.33	89.33	55	26.94	9.23	1.37	207
3	特发性	2	Ⅲ	1	男	63	22.9	2.91	3.56	1.2	1.06	1.09	257	0.333	56.42	59	27.06	10.47	0.32	266
2	激素性	3	Ⅳ	1	男	58	25.22	3.07	3.99	1.36	1.09	1.22	371.5	0.362	82.73	50	27	11.3	1.06	237
1	酒精性	1	Ⅱ	1	男	35	19.1	2.67	2.99	1.01	0.63	1.04	326	0.33	91.94	54	24.28	8.64	0.24	207
1	酒精性	2	Ⅲ	1	男	68	23.54	3	3.71	1.41	1.07	1.22	416.1	0.356	78.3	63	21.3	9.8	0.88	248
2	激素性	1	Ⅱ	2	女	39	23.56	3.14	3.24	1.18	1.1	1.18	315	0.334	57.6	11	23.1	10.8	0.24	234
2	激素性	1	Ⅱ	2	女	60	24.61	3.45	3.58	1.5	1.28	1.31	289.6	0.405	55.65	20	31.78	9.8	0.63	242
1	酒精性	2	Ⅲ	2	女	67	20.81	2.79	3.45	1.1	0.85	1	407.3	0.303	67.47	37	22.88	11.47	0.96	265
1	酒精性	1	Ⅱ	1	男	75	20.74	3.12	3.5	1.49	0.82	1.25	361.3	0.375	55.56	53	22.33	9.67	0.39	210
1	酒精性	2	Ⅲ	1	男	45	26.03	3.67	4.38	1.93	1.46	1.38	401	0.49	39.38	57	23.42	8.96	0.62	270
2	激素性	2	Ⅲ	2	女	71	23.54	2.83	3.43	0.92	0.97	1.03	304	0.4	36.84	52	27.43	11.74	0.47	286
3	特发性	3	Ⅳ	1	男	55	27.1	3.53	4.37	1.82	1.41	1.17	327	0.527	38.4	28	30.45	10	0.67	169
3	特发性	3	Ⅳ	1	男	47	26.07	3.17	3.99	1.48	1.14	1.57	339.8	0.461	60.52	30	32.17	9.87	0.65	176
1	酒精性	3	Ⅳ	2	女	56	30.41	4.11	5.08	2.61	1.64	1.39	512.3	0.679	93.96	23	25.53	10.1	1.03	221
2	激素性	3	Ⅳ	2	女	47	26.47	3.43	4.36	1.89	1.41	1.4	377.1	0.423	90.62	22	26.92	9.8	0.94	174
1	酒精性	2	Ⅲ	2	女	49	24.66	3.46	4.14	1.74	1.41	1.33	354.6	0.43	48.43	39	24.66	9.09	0.63	261
2	激素性	2	Ⅲ	2	女	43	26.7	3.82	4.41	2.05	1.39	1.43	317	0.567	76.9	46	25.32	9.88	0.63	246
3	特发性	1	Ⅱ	2	女	61	28.2	4.01	4.27	2.15	1.28	1.41	336.3	0.502	77.23	49	23.97	12.35	0.2	227
2	激素性	3	Ⅳ	2	女	56	25.4	3.21	4.17	1.54	1.25	1.36	369.4	0.407	87.4	37	24.56	7.91	0.74	176
2	激素性	1	Ⅱ	2	女	62	21.334	2.9	3.02	0.97	0.94	1.01	243.3	0.301	69	22	28.02	9.48	0.37	249
1	酒精性	1	Ⅱ	1	男	67	24.3	3.08	3.37	1.39	1	1.22	382	0.378	60.2	56	24.19	9.43	0.23	225
3	特发性	2	Ⅲ	1	男	45	25.1	3.22	3.79	1.4	1.24	1.22	301.4	0.346	71.16	66	26.8	10.17	0.3	224
1	酒精性	1	Ⅱ	2	女	39	25.3	3.56	3.88	2.03	1.2	1.6	360.9	0.43	53.45	52	21.68	10.02	0.6	214
1	酒精性	2	Ⅲ	1	男	46	20.11	2.62	3.45	0.99	0.88	1.02	399.3	0.31	52.24	62	17.7	11.63	0.41	253
3	特发性	2	Ⅲ	1	男	39	28.2	3.94	4.51	2.21	1.39	1.49	607	0.638	89.22	59	27.16	9.8	0.35	247
3	特发性	2	Ⅲ	2	女	41	19.92	2.87	3.4	1.24	1.01	1.21	426.7	0.341	56.87	52	24.77	10.39	0.52	139
2	激素性	2	Ⅲ	1	男	45	23.87	2.62	3.2	0.75	1	0.97	350.4	0.193	89	36	25.1	10.47	0.61	259
2	激素性	3	Ⅳ	1	男	66	28.91	4.12	5.1	2.69	1.66	1.54	679	0.691	81.33	12	24.76	9	1.08	121
2	激素性	2	Ⅲ	2	女	45	24.6	3.44	4.05	1.64	1.34	1.36	343.6	0.41	95.12	50	24.98	10.75	0.44	279
2	激素性	2	Ⅲ	2	女	62	22.9	2.93	3.57	1.07	1.01	1.05	321.1	0.302	91.74	43	29.25	10.48	0.64	284
1	酒精性	3	Ⅳ	1	男	43	31.79	4.23	5.23	2.75	1.69	1.4	573	0.705	94.82	17	22.81	7.9	0.94	164
3	特发性	3	Ⅳ	1	男	55	23.66	2.74	3.6	0.84	1.05	1.19	313.4	0.374	54.26	26	33.28	9.4	0.74	171
2	激素性	1	Ⅱ	2	女	70	24.58	3.58	3.7	1.63	1.31	1.42	311	0.427	87.11	49	27.25	10.11	0.2	251
2	激素性	2	Ⅲ	1	男	37	25.3	3.12	3.71	1.25	1.17	1.19	290.6	0.34	87.57	15	31.07	12.63	0.42	274
1	酒精性	3	Ⅳ	1	男	55	24.5	3.57	4.6	2.07	1.32	1.26	527.9	0.612	89	37	23.11	9.08	0.98	219
1	酒精性	2	Ⅲ	1	男	62	20.79	2.8	3.54	1.24	0.91	1.24	411.5	0.334	64.32	74	24.88	11.8	0.43	171
2	激素性	3	Ⅳ	2	女	42	25.36	3.15	4.07	1.43	1.17	1.41	350.5	0.305	82.57	17	28.2	8.33	0.97	264
2	激素性	3	Ⅳ	1	男	55	22.6	2.54	3.48	0.86	0.93	1.03	203.2	0.173	58.79	22	28.84	8.45	0.5	141
2	激素性	2	Ⅲ	1	男	71	32.3	4.14	4.72	2.37	1.52	1.58	371.4	0.63	81.8	13	27.7	12.77	0.45	256
1	酒精性	3	Ⅳ	1	男	49	22.67	2.82	3.79	1.23	1.09	0.96	497.5	0.334	82.91	53	25.26	7.34	0.87	198
3	特发性	3	Ⅳ	1	男	55	21.4	2.33	3.18	0.44	0.95	1.54	296.8	0.301	89.2	30	27.42	12.71	0.86	241
2	激素性	2	Ⅲ	2	女	35	17.52	2.39	2.99	0.48	0.83	0.91	368	0.236	101.85	25	27.36	13.21	0.65	274
1	酒精性	2	Ⅲ	1	男	48	35.4	3.66	4.37	1.97	1.38	1.37	402.6	0.521	47	29	25.09	12.12	0.4	258
3	特发性	2	Ⅲ	1	男	62	26.43	3.8	4.33	2.1	1.35	1.53	415.6	0.589	67.55	53	25.37	8.41	0.53	281
3	特发性	3	Ⅳ	1	男	48	23.74	2.84	3.65	1.05	1	1.43	315	0.383	81.33	48	27.49	12.07	0.91	227
1	酒精性	3	Ⅳ	1	男	55	29.4	4.01	5.03	2.5	1.6	1.47	566	0.644	81.2	39	24.72	7.74	1.08	173
2	激素性	2	Ⅲ	1	男	40	27.12	3.72	4.31	1.95	1.46	1.45	357.7	0.517	60.65	29	25.54	11	0.43	211
3	特发性	2	Ⅲ	1	男	65	25.89	3.63	4.37	1.9	1.32	1.48	267	0.512	54.43	52	27.4	10.11	0.57	239
1	酒精性	3	Ⅳ	1	男	55	26.7	3.88	4.84	2.39	1.48	1.38	482.4	0.589	78	59	22.55	7.4	1.25	218
2	激素性	3	Ⅳ	2	女	45	27.64	3.71	4.69	2.2	1.45	1.52	372	0.728	52.62	30	31.34	8.75	1.05	137
2	激素性	2	Ⅲ	2	女	46	24.23	3.16	3.8	1.28	1.13	1.18	332.9	0.46	88.8	33	25.23	10.2	0.62	298
1	酒精性	3	Ⅳ	1	男	57	28.89	4.05	5.07	2.54	1.59	1.4	561.7	0.647	101.8	38	17.6	7.41	1.19	213
3	特发性	1	Ⅱ	2	女	67	19.87	2.57	2.8	0.87	0.94	0.98	265.9	0.271	59.66	56	23.84	12.81	0.62	238
2	激素性	3	Ⅳ	2	女	42	29.3	4.08	5.02	2.59	1.64	1.57	445.3	0.79	54.35	35	27.25	9.03	1.03	172
1	酒精性	2	Ⅲ	1	男	46	30.97	4.2	4.89	2.45	1.57	1.63	431.4	0.637	59.94	34	24.72	9.87	0.62	240
1	酒精性	2	Ⅲ	1	男	44	19.34	2.56	3.24	0.91	0.99	0.94	382	0.3	56.2	58	24.41	10.71	0.5	235
2	激素性	2	Ⅲ	2	女	38	28.1	4.07	4.69	2.25	1.5	1.52	380.1	0.59	53.94	22	27.45	10.37	0.67	287
1	酒精性	1	Ⅱ	1	男	48	18.56	2.64	2.97	1.06	0.7	1.08	246	0.301	52.3	38	21.76	12.77	0.33	231
3	特发性	2	Ⅲ	1	男	42	23.03	3	3.6	1.29	1.17	1.22	351.1	0.4	49.91	54	27.16	9.72	0.28	262
1	酒精性	2	Ⅲ	1	男	42	26.41	3.95	4.7	2.27	1.49	1.36	184	0.512	56.88	63	25.6	9	0.62	197
2	激素性	3	Ⅳ	2	女	56	24.55	2.88	3.81	1.17	1.03	1.09	357.4	0.316	73	46	24.8	11.37	1.07	226
3	特发性	1	Ⅱ	1	男	39	21.77	3.34	3.56	1.48	1.07	1.32	393.7	0.387	54.27	24	24.16	12.26	0.21	234
2	激素性	2	Ⅲ	1	男	35	22.2	2.4	3.1	0.55	0.8	0.91	373.3	0.22	59.57	49	27.79	9.7	0.38	279
1	酒精性	3	Ⅳ	1	男	49	32.25	4.22	5.19	2.76	1.63	1.47	467	0.705	85.67	24	19.34	9.14	1.2	151
3	特发性	3	Ⅳ	1	男	51	27.25	3.44	4.27	1.74	1.23	1.3	360	0.527	83.86	55	31.85	11.79	0.53	182
1	酒精性	3	Ⅳ	1	男	56	26.4	3.67	4.7	2.15	1.4	1.27	574.3	0.682	82.73	21	22	9.23	0.9	164
2	激素性	2	Ⅲ	2	女	52	26.69	3.62	4.35	1.85	1.32	1.43	292.2	0.478	80.57	52	24.85	11.04	0.43	281
3	特发性	2	Ⅲ	2	女	39	18.7	2.98	3.61	1.29	1.09	1.3	383.3	0.376	50.37	47	26.99	9.59	0.82	228
1	酒精性	3	Ⅳ	1	男	53	22	2.89	3.94	1.3	1.14	1.03	506	0.403	102.53	46	25.78	7.67	1.1	218
1	酒精性	2	Ⅲ	1	男	69	23.33	3.51	4.15	1.88	1.33	1.28	434.4	0.464	59.62	58	26.39	9.24	0.41	181
3	特发性	3	Ⅳ	1	男	46	23.1	2.34	3.19	0.43	0.98	1.32	386.9	0.304	94.11	58	27.28	9.69	0.88	200
3	特发性	2	Ⅲ	1	男	60	29	4.1	4.62	2.2	1.45	1.44	614	0.73	53.4	34	27.33	9.37	0.32	261
2	激素性	3	Ⅳ	2	女	58	26.7	3.19	4.11	1.47	1.21	1.32	412.3	0.338	59.32	50	32.54	9.51	1.01	233
2	激素性	2	Ⅲ	2	女	67	24.15	3.03	3.71	1.16	1.06	1.08	306.6	0.377	83.9	58	27.27	10.7	0.41	269
2	激素性	1	Ⅱ	2	女	60	21.62	2.24	2.33	0.26	0.84	0.79	298	0.267	89.47	54	23.07	9.76	0.23	182
2	激素性	2	Ⅲ	2	女	44	26.43	3.49	4.03	1.59	1.42	1.29	335.1	0.367	52.34	60	26.99	11.51	0.46	257
1	酒精性	3	Ⅳ	1	男	57	24.12	3.02	4.05	1.47	1.17	1.12	435.6	0.425	83	54	21.36	9.82	1.33	214
3	特发性	2	Ⅲ	1	男	49	20.44	2.23	2.67	0.63	0.91	0.96	394.3	0.273	56.78	37	24.97	9.9	0.53	256
2	激素性	2	Ⅲ	2	女	72	23.37	3.19	3.78	1.36	1.18	1.24	348.7	0.321	59.4	54	27.45	10.85	0.52	261
2	激素性	1	Ⅱ	2	女	39	24.69	3.67	3.79	1.71	1.32	1.43	587.2	0.51	84.67	57	25.18	9.62	0.38	159
1	酒精性	2	Ⅲ	1	男	63	26	4.04	4.73	2.32	1.5	1.42	296.7	0.573	64.31	35	30.25	10.06	0.66	190
1	酒精性	1	Ⅱ	1	男	65	17.24	3.83	4.2	2.35	1.41	1.69	346	0.396	50.71	39	24.5	12.21	0.32	218
2	激素性	3	Ⅳ	2	女	54	33.4	4.23	5.19	2.75	1.74	1.64	349.7	0.729	64	48	24.53	9.26	1.09	224
2	激素性	2	Ⅲ	1	男	42	20.74	2.47	3.09	0.59	0.84	0.93	417.4	0.21	81.4	48	27.36	11.36	0.45	276
2	激素性	3	Ⅳ	2	女	51	27.34	3.74	4.7	2.23	1.58	1.48	219.7	0.711	80.8	53	27.37	9.42	0.98	241
1	酒精性	2	Ⅲ	1	男	45	16.79	2.46	3.12	0.84	0.81	0.91	442.7	0.277	58.5	39	29.55	9.96	0.59	201
3	特发性	3	Ⅳ	1	男	38	25.07	3.08	3.92	1.29	1.08	1.41	408	0.4	60.42	50	30.56	9.75	0.64	217
2	激素性	2	Ⅲ	2	女	58	21.34	2.55	3.14	0.68	0.87	0.95	409.8	0.243	73.5	47	25.27	10.77	0.61	293
1	酒精性	2	Ⅲ	1	男	78	24.2	3.87	4.54	2.17	1.36	1.42	443	0.537	60.81	50	27.98	9.72	0.45	215
3	特发性	2	Ⅲ	1	男	47	21.36	2.88	3.42	1.24	0.98	1.12	281	0.371	62.35	26	25.16	10.31	0.51	272
3	特发性	3	Ⅳ	2	女	51	28.44	3.94	4.77	2.37	1.46	1.38	331.5	0.708	97.13	46	27.45	11.37	0.82	214
1	酒精性	1	Ⅱ	1	男	62	29.6	3.95	4.24	2.53	1.38	1.74	360	0.57	57.78	21	23.37	11.97	0.82	206
2	激素性	2	Ⅲ	2	女	66	24.48	3.36	3.99	1.53	0.93	1.3	363	0.406	50.61	24	24.95	10.71	0.44	289
3	特发性	2	Ⅲ	2	女	44	23.14	3.14	3.65	1.45	1.19	1.34	390	0.396	81.43	32	23.57	12.43	0.13	250
1	酒精性	2	Ⅲ	2	女	60	28.9	4.21	4.87	2.51	1.52	1.38	462	0.63	54.47	24	26.21	10.5	0.41	258
2	激素性	3	Ⅳ	2	女	66	18.64	2.55	3.48	0.53	1.04	0.89	398	0.181	82.83	55	27.15	11	0.94	214
2	激素性	2	Ⅲ	2	女	44	27.98	3.97	4.59	2.11	1.47	1.48	365.7	0.617	56.38	29	24.23	11.6	0.46	273
1	酒精性	3	Ⅳ	1	男	48	25.2	3.49	4.54	1.98	1.38	1.24	428.8	0.53	80.77	51	22.1	8.85	1.21	216
3	特发性	2	Ⅲ	2	女	38	24.6	3.5	4.13	1.71	1.28	1.39	362.1	0.46	78.8	51	33.84	12.82	0.34	245
2	激素性	2	Ⅲ	2	女	47	26.45	3.52	4.11	1.75	1.31	1.41	376.1	0.425	82.8	32	25.88	11.27	0.63	163
1	酒精性	3	Ⅳ	2	女	57	25.34	3.62	4.64	2.17	1.49	1.28	197	0.602	65.81	48	23.43	8.5	1.05	227
1	酒精性	3	Ⅳ	1	男	56	23.02	2.94	3.89	1.34	1	1.02	681	0.354	100.6	34	23.8	8	1.52	251
2	激素性	3	Ⅳ	1	男	66	25.8	3.32	4.27	1.76	1.32	1.36	391	0.461	79.85	51	29.27	11.17	1.2	209
1	酒精性	3	Ⅳ	1	男	57	23.19	3.23	4.19	1.62	1.25	1.19	507.2	0.368	94.73	27	23.14	8.52	0.92	246
3	特发性	2	Ⅲ	2	女	42	20.11	2.16	2.77	0.59	0.82	0.95	369	0.23	83.24	55	26.4	10.78	0.45	257
3	特发性	3	Ⅳ	1	男	50	22.45	2.47	3.31	0.61	1.01	1.35	292.3	0.34	49.52	65	26.94	11.62	0.93	223
1	酒精性	2	Ⅲ	1	男	45	25.1	3.6	4.39	1.9	1.37	1.32	366.1	0.462	53.1	70	33.18	10.39	0.43	188
2	激素性	3	Ⅳ	1	男	57	18.47	2.46	3.39	0.74	0.87	1.02	411.4	0.196	87	26	26.61	11.51	1.18	177
2	激素性	1	Ⅱ	2	女	62	22.12	2.82	2.97	0.84	0.89	0.95	376.7	0.263	80.4	45	25.19	9.95	0.39	231
3	特发性	2	Ⅲ	1	男	46	21.53	2.48	3.04	0.82	0.97	0.98	351.4	0.275	51.78	57	26.97	9.85	0.54	276
1	酒精性	2	Ⅲ	2	女	62	17.2	2.35	3.09	0.51	1.02	0.93	413	0.193	51.2	59	26	10.02	0.65	255
3	特发性	3	Ⅳ	1	男	51	23.87	2.87	3.67	1.03	1.11	1.4	353.7	0.392	58.56	62	29.27	12.21	0.54	239
1	酒精性	3	Ⅳ	1	男	63	29.07	4.08	5.05	2.57	1.57	1.43	462.7	0.66	90.44	36	24.56	9.22	0.87	166
2	激素性	2	Ⅲ	2	女	69	28.34	4.15	4.76	2.36	1.57	1.52	401.6	0.581	85.6	37	26.1	12.57	0.43	194
1	酒精性	2	Ⅲ	1	男	78	26.47	4.11	4.79	2.39	1.52	1.36	427	0.54	90	58	25.78	9.3	0.41	249
1	酒精性	1	Ⅱ	1	男	69	24.11	2.47	2.85	0.68	0.86	0.98	174	0.291	79.32	29	20.71	11.9	0.26	225
2	激素性	3	Ⅳ	2	女	49	25.39	3.43	4.36	1.95	1.31	1.47	383.3	0.515	104.48	21	24.53	10.6	0.76	181
2	激素性	3	Ⅳ	2	女	52	27.1	3.79	4.69	2.27	1.48	1.52	403.8	0.675	102.64	24	24.04	9.3	1.33	198
1	酒精性	2	Ⅲ	2	女	54	23.2	3.89	4.66	2.19	1.58	1.32	447.6	0.568	78.73	54	26.19	10.23	0.63	246
2	激素性	3	Ⅳ	2	女	50	23.66	2.87	3.82	1.18	1.11	1.1	367	0.342	96.13	18	27.31	10.67	1.14	163
3	特发性	2	Ⅲ	1	男	50	24.2	3.23	3.88	1.62	1.26	1.4	346	0.429	56.3	58	27.06	12.37	0.57	240
3	特发性	1	Ⅱ	2	女	49	21.64	3.23	3.47	1.39	1.05	1.27	357.8	0.364	48.66	59	26.48	12	0.39	224
1	酒精性	3	Ⅳ	1	男	46	27.77	3.96	4.91	2.48	1.61	1.38	186.1	0.628	72	44	30.22	9.45	1.12	149
1	酒精性	1	Ⅱ	1	男	43	20.37	3.67	3.99	2.01	1.37	1.67	352.7	0.471	67	54	25.43	9.62	0.14	221
3	特发性	1	Ⅱ	1	男	39	20.64	2.97	3.19	1.18	1	1.2	333.4	0.322	52.55	61	24.12	11.49	0.18	220
3	特发性	2	Ⅲ	1	男	45	24.87	3.44	4	1.61	1.33	1.37	384.6	0.434	84.38	57	25.36	12.77	0.51	237
2	激素性	2	Ⅲ	1	男	45	23.4	3.05	3.67	1.13	1.1	1.06	330.3	0.326	52.6	51	27.64	11.53	0.67	262
2	激素性	2	Ⅲ	2	女	64	26.23	3.56	4.16	1.78	1.34	1.36	405.4	0.411	55.32	53	28.3	13.33	0.64	150
2	激素性	2	Ⅲ	2	女	48	21.3	2.48	3.11	0.57	0.91	0.9	396.7	0.261	76.68	48	28.77	12.4	0.42	189
2	激素性	2	Ⅲ	2	女	52	23.9	2.8	3.42	0.91	0.98	0.99	411.3	0.3	59.83	45	23.69	12.13	0.65	183
1	酒精性	2	Ⅲ	1	男	45	21.77	3.04	3.72	1.4	1.07	1.21	451.9	0.31	81.89	51	26.47	10.3	0.42	248
3	特发性	3	Ⅳ	1	男	61	29.07	4	4.85	2.4	1.6	1.34	597	0.71	62.65	22	23.82	12.43	0.71	164
2	激素性	3	Ⅳ	2	女	50	23.69	2.81	3.77	1.13	1.07	1.07	384.9	0.33	95.93	43	24.67	9.93	0.81	156
2	激素性	2	Ⅲ	2	女	48	27.4	3.65	4.14	1.86	1.44	1.37	390.3	0.427	56.89	24	20.57	11.94	0.46	196
1	酒精性	3	Ⅳ	1	男	62	23.09	2.87	3.85	1.27	1.23	0.97	489	0.316	81.7	46	28.56	10.57	1.25	178
1	酒精性	3	Ⅳ	1	男	57	24.87	3.35	4.4	1.78	1.29	1.15	492	0.389	87.83	53	26.47	10.48	1.18	158
2	激素性	2	Ⅲ	1	男	37	22.1	2.99	3.61	1.05	1	1.02	359.3	0.322	87.52	58	25.16	10.89	0.41	208
2	激素性	2	Ⅲ	1	男	44	27.8	4.06	4.7	2.27	1.49	1.48	564	0.627	90.71	63	24.89	10.64	0.7	214
2	激素性	3	Ⅳ	1	男	59	24.15	3.02	4.02	1.32	1	1.18	389.5	0.376	86.37	45	27.24	9.5	0.64	231
1	酒精性	3	Ⅳ	1	男	49	18.31	2.79	3.83	1.19	1.22	1.04	203	0.33	62.71	52	25.73	9.11	0.97	164
3	特发性	1	Ⅱ	1	男	61	18.69	2.28	2.5	0.68	0.8	0.96	385.3	0.281	45	64	21.5	10.24	0.35	224
2	激素性	2	Ⅲ	2	女	67	23.12	2.97	3.69	1.09	1.01	1	376.6	0.343	94.5	61	27.76	12.66	0.66	178
1	酒精性	3	Ⅳ	1	男	56	24.56	3.22	4.24	1.64	1.26	1.2	426.4	0.4	58.19	49	24.41	9.13	0.99	209
3	特发性	2	Ⅲ	2	女	49	24.6	3.27	3.72	1.52	1.24	1.32	361.3	0.403	91.2	63	28.97	13.35	0.34	235
3	特发性	3	Ⅳ	1	男	45	27.68	3.93	4.78	2.32	1.57	1.2	425.9	0.695	64.52	49	24.93	10.17	0.78	159
1	酒精性	3	Ⅳ	1	男	55	25.64	3.4	4.43	1.9	1.36	1.22	388	0.467	50.52	51	24.12	10.52	1.03	204
2	激素性	1	Ⅱ	2	女	60	23.94	3.37	3.49	1.36	1.24	1.24	347	0.42	76.62	44	24.67	10.22	0.22	228
3	特发性	2	Ⅲ	1	男	45	27.35	3.94	4.54	2.23	1.39	1.56	378.6	0.609	93.71	60	27.37	13.04	0.33	259
1	酒精性	2	Ⅲ	2	女	42	20.3	2.8	3.57	1.27	1.08	1.17	486.4	0.289	84.72	64	24.32	9.5	0.45	269
2	激素性	2	Ⅲ	2	女	45	26.79	3.77	4.37	1.97	1.35	1.44	394.3	0.564	92.5	49	25.21	12.3	0.67	202
2	激素性	3	Ⅳ	2	女	57	24.5	3.28	4.22	1.59	1.29	1.29	394.4	0.412	83.9	49	20.4	11.08	1.48	220
1	酒精性	1	Ⅱ	2	女	39	19.54	2.75	3.1	1.18	0.92	1.15	369.4	0.284	92.1	46	21.96	9.62	0.36	190
3	特发性	1	Ⅱ	1	男	39	17.69	2	2.24	0.39	0.82	0.94	347.4	0.206	97.72	53	19.94	9.56	0.19	259
2	激素性	1	Ⅱ	2	女	41	20.4	2.62	2.75	0.65	0.87	0.96	302.7	0.325	53	29	25.22	10.28	0.09	233
1	酒精性	2	Ⅲ	1	男	68	21.59	3.44	4.11	1.77	1.33	1.26	462	0.364	82.76	65	25.33	9.46	0.65	262
1	酒精性	1	Ⅱ	2	女	50	23.1	2.79	3.07	1.15	0.94	1.18	392.6	0.308	99.43	55	24.29	9.41	0.11	193
2	激素性	2	Ⅲ	2	女	58	24.36	3.19	3.77	1.35	1.14	1.26	372	0.402	53.33	52	25.28	11	0.62	311
1	酒精性	3	Ⅳ	1	男	48	22.3	2.71	3.68	1.17	1.14	0.91	374.6	0.314	65.11	56	25.31	10.86	1.28	213
2	激素性	2	Ⅲ	2	女	66	26.2	3.53	4.21	1.75	1.38	1.38	324.5	0.362	50.52	54	27.41	10.71	0.57	213
3	特发性	2	Ⅲ	2	女	45	19.79	2.17	2.79	0.54	0.92	0.94	392.7	1.985	96.65	47	27.14	12.52	0.29	248
1	酒精性	1	Ⅱ	2	女	42	21.82	2.86	3.15	1.28	0.94	1.23	648	0.324	44.2	60	22.67	9.69	0.37	245
2	激素性	3	Ⅳ	1	男	44	29.64	4.06	5.08	2.57	1.7	1.48	367	0.693	65.4	32	22.08	8.93	1.33	177
3	特发性	2	Ⅲ	2	女	41	22.3	2.83	3.36	1.05	0.99	1	424.1	0.3	89.33	61	29.9	12.12	0.58	212
2	激素性	3	Ⅳ	1	男	56	20.19	2.74	3.66	1.02	0.99	1	198	0.3	63.25	19	24.51	9.43	1.05	237
1	酒精性	2	Ⅲ	2	女	40	18.64	2.42	3	0.7	0.94	0.82	392.6	0.288	53.91	71	26.46	10.17	0.64	278
1	酒精性	3	Ⅳ	1	男	60	29.44	4.03	5.05	2.53	1.64	1.41	337	0.715	34.2	32	25.19	8.96	1.32	187
2	激素性	2	Ⅲ	1	男	39	22.5	2.94	3.59	1	0.97	1	347.2	0.26	55.79	37	27.7	10	0.51	282
1	酒精性	2	Ⅲ	2	女	45	25.9	4.07	4.7	2.35	1.51	1.27	410	0.544	91.14	27	26.7	10.07	0.64	238
3	特发性	3	Ⅳ	2	女	57	26.78	3.47	4.29	1.76	1.29	1.48	377.2	0.548	91.7	54	25.67	10.3	0.6	163
1	酒精性	3	Ⅳ	2	女	52	26.57	3.67	4.64	2.17	1.54	1.36	319	0.657	64.47	29	24.97	10.69	0.79	218
2	激素性	1	Ⅱ	2	女	42	22.57	3.1	3.19	1.01	1.01	1	275	0.371	47.93	34	23.67	10.7	0.22	200
3	特发性	2	Ⅲ	2	女	49	26.79	3.89	4.31	2.16	1.37	1.57	364	0.599	87	25	30.81	9.81	0.55	220
2	激素性	2	Ⅲ	2	女	45	22	2.85	3.44	0.97	0.96	0.98	335.9	0.257	102.7	31	28.43	10.43	0.42	327
1	酒精性	3	Ⅳ	1	男	59	23.2	3.21	4.17	1.59	1.2	1.18	561.4	0.468	54.02	26	22.57	9.12	0.82	221
3	特发性	3	Ⅳ	2	女	39	21.55	2.32	3.14	0.41	0.9	1.22	369	0.294	86.18	27	25.44	9.87	0.97	93
1	酒精性	2	Ⅲ	1	男	66	19.23	2.95	3.74	1.39	1.1	1.15	449	0.43	92.7	21	24.3	10.23	0.43	234
2	激素性	1	Ⅱ	2	女	65	23	3.11	3.25	1.07	1.04	1.01	239	0.336	46.7	25	25.1	10.66	0.35	197
3	特发性	2	Ⅲ	2	女	42	21.03	2.1	2.74	0.45	1	0.91	353.7	1.82	82.2	59	29.82	9.6	0.33	207
1	酒精性	1	Ⅱ	1	男	65	20.41	2.97	3.27	1.31	0.98	1.27	371	0.31	45.8	26	23.89	9.84	0.35	167
1	酒精性	3	Ⅳ	1	男	43	23.79	3.37	4.41	1.78	1.33	1.23	552	0.482	90.68	22	23.05	11.06	0.96	226
3	特发性	2	Ⅲ	1	男	65	21.69	2.67	3.44	1.03	1.08	1.01	357.7	0.3	92.71	64	29.17	11.86	0.36	198
3	特发性	3	Ⅳ	2	女	59	26.2	3.44	4.27	1.69	1.26	1.52	406.5	0.436	79.82	22	26.1	11.73	0.43	207
2	激素性	3	Ⅳ	2	女	48	27.82	3.63	4.61	2.13	1.53	1.46	361.7	0.599	100.1	24	27.11	11.58	0.84	229
2	激素性	2	Ⅲ	2	女	46	24.1	3.03	3.65	1.17	1.04	1.03	308.4	0.357	96.15	30	26.78	11.72	0.79	285
2	激素性	2	Ⅲ	1	男	81	25.64	3.34	3.96	1.48	1.29	1.28	382	0.393	90.4	54	26.57	10.86	0.6	291
2	激素性	1	Ⅱ	2	女	56	24.49	3.46	3.58	1.47	1.29	1.38	318	0.42	51.5	27	23.34	11.73	0.41	194
1	酒精性	1	Ⅱ	2	女	40	18.7	3.02	3.38	1.37	1.01	1.33	153	0.325	48.52	58	22.3	9.96	0.28	174
3	特发性	2	Ⅲ	1	男	42	25.2	3.31	3.96	1.52	1.27	1.29	322.3	0.362	50.57	41	29.66	12.21	0.54	276
2	激素性	1	Ⅱ	2	女	54	19.28	2.49	2.62	0.49	0.83	0.92	290.8	0.234	62.85	23	23.27	11.72	0.38	231
2	激素性	2	Ⅲ	2	女	73	21.39	2.69	3.43	0.79	0.93	0.93	387	0.196	86.55	61	25.01	11.01	0.58	267
1	酒精性	3	Ⅳ	1	男	49	28.97	4.17	5.2	2.69	1.7	1.46	399.5	0.677	79.3	17	21.09	11.03	1.03	171
1	酒精性	3	Ⅳ	1	男	59	21.44	2.77	3.79	1.15	1.05	0.97	458.6	0.324	70.4	59	21.96	11.22	1.13	169
2	激素性	2	Ⅲ	2	女	56	27.97	4.02	4.64	2.21	1.5	1.46	305.5	0.577	81.75	50	24.36	12.82	0.2	281
2	激素性	3	Ⅳ	2	女	54	24.49	2.99	3.94	1.29	1.05	1.11	358.2	0.349	93	53	31.24	8.97	0.78	223
2	激素性	1	Ⅱ	2	女	42	23.6	3.28	3.41	1.29	1.17	1.2	268.2	0.376	79.1	25	25.6	11.58	0.21	237
1	酒精性	3	Ⅳ	1	男	62	26.89	3.72	4.69	2.21	1.41	1.37	536.4	0.594	39.84	54	22.27	9.23	1.27	218
3	特发性	2	Ⅲ	1	男	45	22.6	2.83	3.37	1.25	0.98	1.12	297.5	0.328	86.12	31	27.18	12.07	0.38	266
2	激素性	2	Ⅲ	2	女	39	27.41	3.84	4.46	2.04	1.47	1.44	315	0.6	95.3	53	23.9	13.3	0.63	174
1	酒精性	3	Ⅳ	1	男	65	26.13	3.54	4.58	1.99	1.3	1.34	478.3	0.54	78.36	46	23.57	10.05	1.24	208
3	特发性	3	Ⅳ	2	女	69	20.99	2.81	3.64	1.01	1.07	1.26	331	0.39	95.7	60	26.23	12.1	0.58	212
3	特发性	2	Ⅲ	1	男	44	24.35	3.07	3.41	1.34	1.13	1.24	307.6	0.401	80.28	34	27.04	11.86	0.52	257
1	酒精性	3	Ⅳ	1	男	64	25.11	3.23	4.2	1.63	1.24	1.2	531.7	0.503	80.88	44	24.23	8.89	1.04	156
2	激素性	1	Ⅱ	2	女	63	19.98	2.8	2.94	0.83	0.94	0.93	339.7	0.32	83.65	56	25.36	10.39	0.11	254
3	特发性	1	Ⅱ	1	男	40	19.57	2.51	2.73	0.83	0.89	0.93	361.1	0.3	99.64	29	25.96	9.61	0.23	136
1	酒精性	1	Ⅱ	2	女	42	22.64	3.94	4.22	2.5	1.4	1.74	395.7	0.52	57.86	55	24.7	10.21	0.34	171
2	激素性	2	Ⅲ	1	男	47	18.34	2.52	3.11	0.61	0.94	0.88	300.7	0.322	48.62	29	28.97	13.21	0.4	183
2	激素性	2	Ⅲ	1	男	62	28.05	3.61	4.2	1.8	1.36	1.42	321	0.548	44	25	32.09	12.87	0.56	261
1	酒精性	2	Ⅲ	2	女	44	22.2	3.21	3.97	1.6	1.17	1.22	474.8	0.379	89.84	32	24.49	10.32	0.41	257
3	特发性	2	Ⅲ	2	女	37	25.46	2.95	3.57	1.22	1.1	1.1	311.2	0.331	49.61	27	29.47	12.37	0.71	251
2	激素性	3	Ⅳ	2	女	45	28.76	3.67	4.66	2.18	1.36	1.39	398.4	0.676	82.75	44	29.57	9.4	1.26	172
1	酒精性	2	Ⅲ	1	男	32	17.44	2.57	3.24	0.89	0.83	0.91	513	0.32	94.6	34	24.68	11.08	0.63	263
1	酒精性	3	Ⅳ	1	男	56	22.49	2.81	3.84	1.27	1.09	1.01	474.1	0.37	83.82	31	23.9	9.17	0.98	205
2	激素性	2	Ⅲ	2	女	44	27.1	3.27	3.68	1.39	1.22	1.26	351.7	0.46	101.3	19	27.51	12.7	0.66	297
3	特发性	3	Ⅳ	1	男	46	25.14	3.17	4.03	1.52	1.17	1.47	382.2	0.481	94.3	55	27.63	11.75	1.05	258
2	激素性	1	Ⅱ	2	女	62	25.34	3.92	4.01	2.08	1.33	1.49	348	0.531	86.2	50	28.25	10.17	0.24	229
1	酒精性	3	Ⅳ	1	男	44	29.7	4.19	5.21	2.67	1.71	1.44	734	0.629	84.32	52	22.52	9.05	2.22	144
1	酒精性	2	Ⅲ	2	女	45	24.7	3.74	4.43	2.05	1.36	1.4	410.5	0.489	88.7	37	26.53	11.33	0.62	254
2	激素性	1	Ⅱ	1	男	60	17.2	2.31	2.43	0.34	0.98	0.88	326.8	0.401	88.5	53	28.74	10.27	0.39	224
2	激素性	2	Ⅲ	1	男	42	22.5	2.53	3.07	0.65	1.19	0.94	323	0.308	90.5	16	25.68	11.3	0.47	227
1	酒精性	2	Ⅲ	1	男	44	23.99	3.78	4.4	2.07	1.39	1.41	392.3	0.503	56.68	72	25.56	11.54	0.66	243
3	特发性	3	Ⅳ	1	男	50	26.7	3.43	4.28	1.59	1.33	1.25	304.7	0.483	81.65	25	27.4	12.04	0.97	263
2	激素性	3	Ⅳ	1	男	50	29.43	3.88	4.79	2.41	1.49	1.49	415.6	0.731	45.87	19	24.53	11.43	1.05	120
3	特发性	2	Ⅲ	2	女	49	27.1	3.27	3.87	1.66	1.25	1.36	367	0.438	54.67	22	26.93	9.94	0.54	245
1	酒精性	2	Ⅲ	1	男	50	22.5	3.11	3.86	1.59	1.12	1.31	420	0.435	50.9	61	24.4	11.3	0.43	231
1	酒精性	2	Ⅲ	1	男	39	25.74	3.94	4.69	2.23	1.42	1.3	433.7	0.604	100.06	59	24.17	8.97	0.57	238
3	特发性	3	Ⅳ	1	男	51	27.82	3.81	4.66	2.19	1.47	1.35	344	0.693	57.61	58	28.13	9.32	0.82	184
2	激素性	1	Ⅱ	2	女	42	18.89	2.97	3.1	0.99	1.02	0.99	306.7	0.358	90.64	47	21.35	9.91	0.59	219
1	酒精性	3	Ⅳ	1	男	39	28.96	4.07	5.1	2.56	1.63	1.37	447	0.651	51.8	54	22.67	9.35	0.94	230
2	激素性	2	Ⅲ	2	女	39	27.34	3.83	4.45	2.03	1.43	1.38	334.4	0.604	81.83	51	27.29	10.44	0.5	236
1	酒精性	3	Ⅳ	1	男	56	26.6	3.82	4.79	2.35	1.52	1.36	446.3	0.61	95.67	50	25.24	8.98	0.9	166
3	特发性	1	Ⅱ	2	女	37	22.39	3.72	3.95	1.82	1.19	1.37	371.4	0.411	75.61	36	26.3	9.68	0.31	205
1	酒精性	3	Ⅳ	1	男	45	17.98	2.86	3.89	1.3	1.04	0.96	521	0.341	92.61	57	24.76	8.94	1.01	179
2	激素性	3	Ⅳ	2	女	56	29.37	3.75	4.68	2.26	1.44	1.26	369.8	0.71	71.5	56	25.31	10.09	0.94	200
1	酒精性	2	Ⅲ	1	男	51	26.89	4.3	4.87	2.62	1.53	1.36	394.3	0.67	84.35	57	26.57	11.91	0.44	242
1	酒精性	1	Ⅱ	2	女	39	23.1	4.01	4	2.59	1.44	1.75	337.4	0.594	63.2	38	23.64	11.19	0.61	168
1	酒精性	3	Ⅳ	2	女	58	31.8	4.15	5.17	2.64	1.67	1.35	512.7	0.72	61.53	62	22.81	11.33	1.14	196
1	酒精性	2	Ⅲ	1	男	46	23.6	3.57	4.21	1.88	1.36	1.28	427	0.467	81.21	55	26.37	9.94	0.11	271
1	酒精性	3	Ⅳ	1	男	52	26.57	3.45	4.41	1.94	1.33	1.24	159	0.536	58.87	49	26.72	11.12	1.2	253
1	酒精性	3	Ⅳ	1	男	39	28.04	4.04	5.09	2.52	1.53	1.39	363.7	0.716	56.67	32	25.85	11.07	1.1	186
1	酒精性	3	Ⅳ	1	男	35	25.61	3.07	4.11	1.49	1.15	1.13	572	0.405	50.6	47	25.56	9.3	1.22	123
1	酒精性	2	Ⅲ	1	男	45	19.4	2.77	3.4	1.09	0.97	1.01	543.1	0.35	90.71	27	26.19	9.73	0.9	285
2	激素性	3	Ⅳ	2	女	57	30.89	4.17	5.19	2.65	1.64	1.37	403.4	0.75	53.39	26	26.35	11.82	1.15	162
2	激素性	2	Ⅲ	2	女	68	23.67	2.7	3.37	0.84	0.95	0.98	316.7	0.191	82.7	49	25.37	11.05	0.44	296
2	激素性	2	Ⅲ	2	女	67	29.8	4.01	4.67	2.26	1.55	1.58	340	0.626	85.2	46	26.76	12.14	0.68	249
2	激素性	1	Ⅱ	2	女	40	22.79	3.15	3.29	1.1	1.07	1.14	343.2	0.367	36.9	51	26.57	12.55	0.35	228
2	激素性	2	Ⅲ	1	男	43	27.4	3.69	3.72	1.88	1.45	1.39	350	0.533	92.27	31	25.89	11.94	0.17	301
